# Supplementary material for: An optimal growth law for RNA composition and its partial implementation through ribosomal and tRNA gene locations in bacterial genomes
Source: PLoS Genet. 2021 Nov 29;17(11):e1009939. doi: 10.1371/journal.pgen.1009939 (PMC8659690; doi:10.1371/journal.pgen.1009939)
Supplement: S1 Table — (XLSX) [file pgen.1009939.s002.xlsx]

## Sheet: Sheet1
Table S1. Ternary complex per ribosome in E. coli.
Species	Data source	Growth rate (h-1)	TC per ribosome
Escherichia coli	Schmidt et al. [1]*	0.12	14.79
		0.2	13.68
		0.26	13.52
		0.3	15.7
		0.35	13.5
		0.4	14.62
		0.42	13.45
		0.44	12.57
		0.46	10.51
		0.47	11.09
		0.47	12.9
		0.5	11.43
		0.55	10.95
		0.55	10.62
		0.58	11.56
		0.63	9.34
		0.65	10.21
		0.66	11.1
		1.27	10
		1.9	7.94
	Dong et al. [2]	0.28	12.85
		0.49	9.91
		0.74	7.69
		1.11	7.86
		1.73	6.83
	Skjold et al. [3]	0.3	18
		0.63	16
		1.04	12
		1.87	9
	Forchhammer and Lindahl [4]	0.38	16.25
		0.6	15.36
		1.04	13.14
		1.46	10.24
		1.73	8.77
	Furano [5]	0.15	14
		0.3	15
		0.83	11
		1.39	8
Notes
* The ribosome content in Schmidt's dataset is the averaged (arithmetic mean) content of all ribosomal proteins.
References
1. Schmidt A, Kochanowski K, Vedelaar S, Ahrne E, Volkmer B, Callipo L, et al. The quantitative and condition-dependent Escherichia coli proteome. Nat Biotechnol. 2016;34:104–10.
2. Dong H, Nilsson L, Kurland CG. Co-variation of tRNA Abundance and Codon Usage in Escherichia coli at Different Growth Rates. J Mol Biol. 1996;260:649–63.
3. Skjold AC, Juarez H, Hedgcoth C. Relationships among deoxyribonucleic acid, ribonucleic acid, and specific transfer ribonucleic acids in Escherichia coli 15T- at various growth rates. J Bacteriol. 1973;115:177–87.
4. Forchhammer J, Lindahl L. Growth rate of polypeptide chains as a function of the cell growth rate in a mutant of Escherichia coli 15. J Mol Biol. 1971;55:563–8.
5. Furano A V. Content of elongation factor Tu in Escherichia coli. Proc Natl Acad Sci. 1975;72:4780–4.
