# Supplementary material for: An optimal growth law for RNA composition and its partial implementation through ribosomal and tRNA gene locations in bacterial genomes
Source: PLoS Genet. 2021 Nov 29;17(11):e1009939. doi: 10.1371/journal.pgen.1009939 (PMC8659690; doi:10.1371/journal.pgen.1009939)
Supplement: S2 Table — (XLSX) [file pgen.1009939.s003.xlsx]

## Sheet: Sheet1
Table S2. tRNA per rRNA in other species.
Species	Data source	Growth rate (h-1)	tRNA per rRNA (ribosome)	Notes
Bacillus subtilis	Doi and Igarashi [1]	0.152492	17.4077	Data read from Figure 2.
		0.415888	17.7122
		0.831777	13.4693
		1.03972	12.3015
Salmonella enterica (Species name originally reported as Salmonella Typhimurium)	Rosset et al. [2]	0.228739	11.1099	Data from Table 2. Species name reported as Salmonella Typhimurium.
		0.672353	8.16442
		0.970406	8.08368
		1.22687	7.36512
Klebsiella aerogenes (Species name originally reported as Aerobacter aeroqenee)	Rosset et al. [2]	0.145561	11.4491	Data from Table 3.
		0.194081	11.1918
		0.554518	10.2639
		0.672353	10.9364
		0.727805	10.0978
		0.817914	10.1808
		1.06745	8.87594
		1.30312	8.2413
Synechococcus elongatus (Species name originally reported as Anacystis nidulans)	Mann and Carr [3]	0.042	18.8758	Data from Table 1.
		0.042	21.0014
		0.102	20.8924
		0.109	18.8758
		0.137	19.1875
		0.2	21.0014
		0.216	22.1079
		0.229	16.371
Neurospora crassa	Alberghina et al. [4]	0.09	27.8722	Data from Table 2.
		0.18	29.608
		0.28	17.9058
		0.33	11.1106
		0.35	10.1057
		0.4	10.0247
		0.45	9.94119
		0.63	8.8319
Saccharomyces cerevisiae	Waldron and Lacroute [5]	0.0388162	12.2	Data from Table 4.
		0.0526792	12
		0.173287	11.2
		0.28419	10.4
		0.318848	10.2
		0.429751	9.5
Refs
1. Doi RH, Igarashi RT. Relation of Ribonucleic Acid Composition to Growth Rate and Dormancy in Bacillus subtilis. Nature. 1964;203:1092–4.
2. Rosset R, Julien J, Monier R. Ribonucleic acid composition of bacteria as a function of growth rate. J Mol Biol. 1966;18:308–20.
3. Mann N, Carr NG. A Constant Ratio of Transfer to Ribosomal Ribonucleic Acid in Anacystis nidulans Grown with Differing Mean Generation Times. Biochem Soc Trans. 1973;1:702–4.
4. Alberghina FAM, Sturani E, Gohlke JR. Levels and rates of synthesis of ribosomal ribonucleic acid, transfer ribonucleic acid, and protein in Neurospora crassa in different steady states of growth. J Biol Chem. 1975;250:4381–8.
5. Waldron C, Lacroute F. Effect of growth rate on the amounts of ribosomal and transfer ribonucleic acids in yeast. J Bacteriol. 1975;122:855–65.
