# Supplementary material for: An optimal growth law for RNA composition and its partial implementation through ribosomal and tRNA gene locations in bacterial genomes
Source: PLoS Genet. 2021 Nov 29;17(11):e1009939. doi: 10.1371/journal.pgen.1009939 (PMC8659690; doi:10.1371/journal.pgen.1009939)
Supplement: S3 Table — (XLSX) [file pgen.1009939.s004.xlsx]

## Sheet: Sheet1
Species	Growth rate (h-1)	RNA/Protein mass ratio	Mass fraction of ribosomal protein in total proteome	Protein concentration (μmol AA)	Ribosome concentration (μmol AA)	Ribosome concentration (μmol)	keff	kcat fitted from equation 1	References
Escherichia coli	1.9	NA	0.21	1.1646e+06	244566	32.6479	18.8266	19.92	[1]
Salmonella enterica (Salmonella Typhimurium)*	1.94081	0.525	0.263706	1.1646e+06	307112	40.9974	15.3144	13.27	[2, 3]
Bacillus subtilis	1.5	NA	0.12	1.1646e+06	139752	18.656	26.0104	28.43	[4]
Klebsiella aerogenes*	0.77	0.347222	0.164719	1.1646e+06	191832	25.6083	9.7271	14.95	[3, 5]
Neurospora crassa	0.63	NA	0.37	1.1646e+06	430902	35.9564	5.66811	18.64	[6]
Saccharomyces cerevisiae	0.415888	NA	0.29	1.1646e+06	337734	28.1821	4.77395	6.88	[7]
* For Salmonella enterica and Klebsiella aerogenes, (a) RNA/protein ratio and (b) the fraction of rRNA in total RNA (from the fitted line in Fig 2A), and (c) the Protein-to-RNA ratio in ribosome (82.6/148) are used for calculating "Mass fraction of ribosomal protein in total proteome"
References
1. Schmidt A, Kochanowski K, Vedelaar S, Ahrne E, Volkmer B, Callipo L, et al. The quantitative and condition-dependent Escherichia coli proteome. Nature biotechnology. 2016;34: 104–110. doi:10.1038/nbt.3418
2. Schaechter M, Maaløe O, Kjeldgaard NO. Dependency on Medium and Temperature of Cell Size and Chemical Composition during Balanced Growth of Salmonella typhimurium. J Gen Microbiol. 1958;19: 592–606. doi:10.1099/00221287-19-3-592
3. Rosset R, Julien J, Monier R. Ribonucleic acid composition of bacteria as a function of growth rate. Journal of Molecular Biology. 1966;18: 308–320. doi:10.1016/S0022-2836(66)80248-6
4. Goelzer A, Muntel J, Chubukov V, Jules M, Prestel E, Nölker R, et al. Quantitative prediction of genome-wide resource allocation in bacteria. Metabolic Engineering. 2015;32: 232–243. doi:10.1016/j.ymben.2015.10.003
5. Cooney CL, Wang DI, Mateles RI. Growth of Enterobacter aerogenes in a chemostat with double nutrient limitations. Appl Environ Microbiol. 1976;31: 91–98.
6. Alberghina FAM, Sturani E, Gohlke JR. Levels and rates of synthesis of ribosomal ribonucleic acid, transfer ribonucleic acid, and protein in Neurospora crassa in different steady states of growth. Journal of Biological Chemistry. 1975;250: 4381–4388.
7. Metzl-Raz E, Kafri M, Yaakov G, Soifer I, Gurvich Y, Barkai N. Principles of cellular resource allocation revealed by condition-dependent proteome profiling. eLife. 2017;6: 1–21. doi:10.7554/eLife.28034
