# Supplementary material for: An optimal growth law for RNA composition and its partial implementation through ribosomal and tRNA gene locations in bacterial genomes
Source: PLoS Genet. 2021 Nov 29;17(11):e1009939. doi: 10.1371/journal.pgen.1009939 (PMC8659690; doi:10.1371/journal.pgen.1009939)
Supplement: S4 Table — (XLSX) [file pgen.1009939.s005.xlsx]

## Sheet: Sheet1
Species	RefSeq ID	Minimal doubling time (h)	Maximal growth rate μmax (h-1)	Genome size (bp)	Number of tRNA genes	Number of rRNA genes	Number of ribosome	tRNA position (the arithmetic mean of all tRNA genes)	rRNA position (the arithmetic mean of all rRNA genes)	Genomic tRNA/rRNA ratio	tRNA/rRNA dosage ratio at μmax (k = 1000 s-1)	tRNA gene locus	rRNA gene locus	tRNA position (in the same order as gene locus)	rRNA position (in the same order as gene locus)	tRNA/rRNA dosage ratio at μmax (species-specific k)
Vibrio cholerae	NC_002505	0.2	3.466	2961149	94	25	8.33333	0.347	0.174	11.28	9.00932	VCt001,VCt002,VCt003,VCt004,VCt005,VCt006,VCt007,VCt008,VCt009,VCt010,VCt011,VCt012,VCt013,VCt014,VCt015,VCt016,VCt017,VCt018,VCt019,VCt020,VCt021,VCt022,VCt023,VCt024,VCt025,VCt026,VCt027,VCt028,VCt029,VCt030,VCt031,VCt032,VCt033,VCt034,VCt035,VCt036,VCt037,VCt038,VCt039,VCt040,VCt041,VCt042,VCt043,VCt044,VCt045,VCt046,VCt047,VCt048,VCt049,VCt050,VCt051,VCt052,VCt053,VCt054,VCt055,VCt056,VCt057,…	VCr001,VCr002,VCr003,VCr004,VCr005,VCr006,VCr007,VCr008,VCr009,VCr010,VCr011,VCr012,VCr013,VCr014,VCr015,VCr025,VCr016,VCr017,VCr018,VCr019,VCr020,VCr021,VCr022,VCr023,VCr024	0.037525973870278055,0.03990376708500653,0.03997536091564457,0.10320453310522368,0.1056025887248497,0.11301457643637655,0.11308988504124581,0.11318275439702628,0.11328170247427603,0.1133745718300565,0.2201067896279451,0.22016386206840655,0.22254165528313502,0.22623515398921162,0.22631316424806722,0.22639083680017452,0.22645061089462232,0.2444996857638707,0.24457398124849508,0.24473067717970287,0.…	0.03693937724849374,0.03872044263898912,0.039821028931674836,0.10261388400245985,0.10439900187393475,0.10550026358011705,0.21951985529941248,0.22135833083711762,0.22245891712980334,0.2719349819951647,0.2737744706531147,0.27487505694580044,0.5157751264796199,0.5175599066443465,0.518660155230284,0.19251243351820527,0.1923226423256648,0.1912220560329791,0.18938358049527396,0.022350108015503443,0.021…	8.9522
Clostridium perfringens 13	NC_003366	0.2	3.466	3031430	95	30	10	0.235	0.178	9.5	8.82385	CPE_RS00335,CPE_RS00340,CPE_RS00375,CPE_RS00380,CPE_RS00390,CPE_RS00395,CPE_RS00445,CPE_RS00465,CPE_RS00530,CPE_RS00645,CPE_RS00650,CPE_RS00725,CPE_RS00765,CPE_RS01380,CPE_RS01560,CPE_RS01710,CPE_RS01715,CPE_RS01730,CPE_RS01785,CPE_RS02945,CPE_RS03370,CPE_RS03850,CPE_RS04610,CPE_RS07195,CPE_RS09750,CPE_RS09755,CPE_RS09760,CPE_RS09765,CPE_RS10215,CPE_RS11070,CPE_RS11075,CPE_RS11155,CPE_RS11160,CPE…	CPE_RS00320,CPE_RS00325,CPE_RS00330,CPE_RS00630,CPE_RS00635,CPE_RS00640,CPE_RS00710,CPE_RS00715,CPE_RS00720,CPE_RS00750,CPE_RS00755,CPE_RS00760,CPE_RS01365,CPE_RS01370,CPE_RS01375,CPE_RS01705,CPE_RS01720,CPE_RS01725,CPE_RS03355,CPE_RS03360,CPE_RS03365,CPE_RS11505,CPE_RS11520,CPE_RS11555,CPE_RS11560,CPE_RS11575,CPE_RS12765,CPE_RS12775,CPE_RS12780,CPE_RS12795	0.00873878004770026,0.008792550050636169,0.014213424027604135,0.014295233602623185,0.01477355571462973,0.014836892159805768,0.025104653579333846,0.027198055043329387,0.034767090119184677,0.050046677640585464,0.050100447643521374,0.06550373915940662,0.07198417908379874,0.17487588365886728,0.2042639942205494,0.22364230742586833,0.22369607742880424,0.22589009147498046,0.23435408371626593,0.419244383…	0.006030157384468716,0.00761026974068344,0.008670825320063469,0.04733871473199117,0.04891816733356864,0.04997872291294867,0.06282447557753272,0.06440392817911018,0.06543644418640708,0.06931580145343946,0.07088865650864444,0.07191457496956882,0.17215010737506722,0.1737295599766447,0.17480463015804423,0.22301125211533832,0.22474376779275787,0.22581883797415742,0.48475142094655,0.4863315333027647,0.…	8.8057
Erwinia carotovora atroseptica SCRI1043	NC_004547	0.2	3.466	5064019	77	22	7.33333	0.442	0.229	10.5	6.80813	ECA_RS00085,ECA_RS00230,ECA_RS01055,ECA_RS01060,ECA_RS01090,ECA_RS01095,ECA_RS01100,ECA_RS01105,ECA_RS01250,ECA_RS01255,ECA_RS02090,ECA_RS03065,ECA_RS03375,ECA_RS03495,ECA_RS03515,ECA_RS03650,ECA_RS03655,ECA_RS03660,ECA_RS03850,ECA_RS04780,ECA_RS04955,ECA_RS04960,ECA_RS04965,ECA_RS06555,ECA_RS06560,ECA_RS06565,ECA_RS06570,ECA_RS06575,ECA_RS06580,ECA_RS06840,ECA_RS06845,ECA_RS06985,ECA_RS07420,ECA…	ECA_RS00080,ECA_RS00090,ECA_RS00095,ECA_RS01050,ECA_RS01065,ECA_RS01070,ECA_RS01245,ECA_RS01260,ECA_RS01265,ECA_RS16495,ECA_RS16500,ECA_RS16510,ECA_RS17370,ECA_RS17380,ECA_RS17385,ECA_RS17395,ECA_RS19710,ECA_RS19715,ECA_RS19730,ECA_RS20975,ECA_RS20980,ECA_RS20990	0.007494442655132218,0.021991031234282494,0.09582961675301771,0.09587641752528969,0.09880847603454884,0.09884619311262458,0.09892873624684267,0.09896092411975548,0.11234930200696325,0.11239610277923523,0.18417802144897166,0.2721079837970592,0.29655575936820144,0.305460346811495,0.3070207674971204,0.3187794121625531,0.31884418285160465,0.31890776871097837,0.3350437666209388,0.42480843772505594,0.4…	0.007120233948569308,0.008175719719850972,0.008821846837462498,0.09548186924259171,0.09655295527129737,0.09719908238890888,0.11200155449653723,0.11307264052524289,0.11371876764285442,0.5170628309253974,0.5164167038077859,0.5153614155081172,0.4414493705493601,0.4413522145157828,0.4407060873981713,0.4396507990985026,0.23352282051074452,0.232876693393133,0.2318099517399125,0.127082066635216,0.126435…	6.7344
Enterobacter sakazakii	NC_009778	0.23	3.014	4368373	83	22	7.33333	0.444	0.213	11.3182	7.87726	ESA_RS00215,ESA_RS00220,ESA_RS00655,ESA_RS00780,ESA_RS00785,ESA_RS00790,ESA_RS01395,ESA_RS01580,ESA_RS02015,ESA_RS02230,ESA_RS02235,ESA_RS02580,ESA_RS02585,ESA_RS02590,ESA_RS02595,ESA_RS02600,ESA_RS02990,ESA_RS02995,ESA_RS03800,ESA_RS03805,ESA_RS03810,ESA_RS03815,ESA_RS03835,ESA_RS03840,ESA_RS03940,ESA_RS04530,ESA_RS04800,ESA_RS05555,ESA_RS05585,ESA_RS05605,ESA_RS05625,ESA_RS05635,ESA_RS06020,ESA…	ESA_RS00210,ESA_RS00225,ESA_RS00230,ESA_RS02985,ESA_RS03000,ESA_RS03005,ESA_RS14410,ESA_RS14415,ESA_RS14425,ESA_RS16855,ESA_RS16865,ESA_RS16870,ESA_RS16880,ESA_RS17060,ESA_RS17065,ESA_RS17075,ESA_RS17485,ESA_RS17490,ESA_RS17505,ESA_RS18570,ESA_RS18580,ESA_RS18585	0.1988426812453973,0.19892852556317878,0.247655591681388,0.25897971624675825,0.25903007824652335,0.25907998240992697,0.3182997422610203,0.33540130387217393,0.3789168186874152,0.40302991525677867,0.4030839399474358,0.43656185037312517,0.4366025978092988,0.43666623706354746,0.43678939504479125,0.43685303429903993,0.4757709563720864,0.47582108945367074,0.5578301120348469,0.5578667389437669,0.5579235…	0.19844253226544528,0.19968876284145148,0.20041969859258812,0.47537080739213433,0.4765815556501242,0.4773136359921646,0.41731234947198875,0.4165802691299484,0.41540019590817906,0.16319119269348106,0.1630799384576363,0.1623478581155959,0.1611677848938266,0.14466621783442027,0.14393528208328363,0.1427554377796951,0.10146981496314532,0.10073887921200868,0.09952835987219956,0.00773949477299672,0.0089…	7.5967
Bacillus cereus ATCC 14579	NC_004722	0.3	2.31	5411809	108	39	13	0.173	0.102	8.30769	7.44281	BC0008,BC0009,BC0018,BC0030,BC0031,BC0067,BC0068,BC0087,BC0088,BC0089,BC0090,BC0091,BC0092,BC0093,BC0094,BC0095,BC0175,BC0176,BC0177,BC0178,BC0179,BC0180,BC0181,BC0182,BC0183,BC0269,BC0270,BC0271,BC0272,BC0273,BC0274,BC0275,BC0276,BC0277,BC0278,BC0279,BC0280,BC0284,BC0285,BC0523,BC0524,BC0525,BC0526,BC0527,BC0528,BC0529,BC0530,BC0531,BC0532,BC0533,BC0534,BC0535,BC0536,BC0537,BC0543,BC0717,BC0718,…	BC0007,BC0010,BC0011,BC0029,BC0032,BC0033,BC0085,BC0086,BC_r01,BC0096,BC0097,BC0098,BC0173,BC0174,BC_r02,BC0281,BC0282,BC0283,BC0300,BC0301,BC0302,BC0305,BC0306,BC0307,BC0315,BC0316,BC0317,BC0320,BC0321,BC0322,BC0521,BC0522,BC_r03,BC0715,BC0716,BC_r04,BC_r05,BC4893,BC4894	0.0034315697394346326,0.0034627977447097636,0.007417852329969517,0.010727096983651862,0.010758324988926992,0.023135701943656918,0.023167484292220954,0.031587219726342895,0.0316167847017513,0.03164967573689315,0.03168349067751652,0.03172303383212526,0.03175925092700056,0.0317904789322757,0.03182078303206931,0.03185182625624814,0.05705578301081949,0.05708460886184268,0.05712082595671798,0.057150575…	0.0030825182485191183,0.00404689079012212,0.004626364308126913,0.010378045492736347,0.011342418034339349,0.011921891552344143,0.030070906050084178,0.030951757536158427,0.031550448288178684,0.03218036704547407,0.03306121853154832,0.03364032248736051,0.055541871488812705,0.05642272297488696,0.057017718104981165,0.09029586964358868,0.09117635156747032,0.09175582508547511,0.09789591613451251,0.098776…	7.222
Escherichia coli MG1655	NC_000913	0.35	1.98	4641652	86	22	7.33333	0.448	0.204	11.7273	8.89772	b0202,b0203,b0206,b0216,b0244,b0536,b0664,b0665,b0666,b0668,b0670,b0672,b0673,b0743,b0744,b0745,b0746,b0747,b0748,b0749,b0883,b0971,b1032,b1230,b1231,b1665,b1666,b1909,b1910,b1911,b1975,b1977,b1984,b1986,b1989,b2189,b2348,b2396,b2397,b2401,b2402,b2403,b2404,b2590,b2652,b2691,b2692,b2693,b2694,b2695,b2814,b2815,b2816,b2864,b2967,b3069,b3171,b3174,b3273,b3276,b3277,b3545,b3658,b3757,b3760,b3761,b37…	b0201,b0204,b0205,b2588,b2589,b2591,b3272,b3274,b3275,b3278,b3756,b3758,b3759,b3851,b3854,b3855,b3968,b3970,b3971,b4007,b4009,b4010	0.40649902233084256,0.4065500817381398,0.40802735750116553,0.41147569873829404,0.4226525383634964,0.5527150678249899,0.6094646905886094,0.6095129492689241,0.6095659476410554,0.6096051578188111,0.6096521238559031,0.6096965046065496,0.609735283903231,0.6457123455183629,0.6458032614250271,0.6458368701488177,0.6459338183905213,0.6459678579953861,0.646063513593867,0.6461531368573086,0.7083348773238494…	0.4061209241881985,0.40727094577534034,0.4079625098994927,0.5159925819514259,0.5153014487083478,0.5141578903373195,0.21551594130710358,0.21541037544391523,0.21471924220083713,0.21357309854336343,0.008152700805661432,0.009263081333973334,0.009954214577051446,0.048536167726490484,0.04968640475416942,0.05037818431885889,0.10503674122920029,0.10618417752989669,0.1068753107729748,0.12291313523719573,0…	8.0547
Aeromonas hydrophila	NC_008570	0.35	1.98	4744448	128	31	10.3333	0.427	0.171	12.3871	9.30648	AHA_0024,AHA_0025,AHA_0026,AHA_0027,AHA_0078,AHA_0081,AHA_0146,AHA_0199,AHA_0200,AHA_0202,AHA_0336,AHA_0339,AHA_0753,AHA_0756,AHA_0836,AHA_0866,AHA_1026,AHA_1027,AHA_1028,AHA_1088,AHA_1116,AHA_1319,AHA_1343,AHA_1555,AHA_1556,AHA_1785,AHA_1825,AHA_1851,AHA_1852,AHA_1853,AHA_2108,AHA_2109,AHA_2110,AHA_2111,AHA_2112,AHA_2113,AHA_2387,AHA_2388,AHA_2389,AHA_2390,AHA_2391,AHA_2392,AHA_2393,AHA_2394,AHA…	AHA_0077,AHA_0079,AHA_0080,AHA_0145,AHA_0147,AHA_0148,AHA_0198,AHA_0201,AHA_0201a,AHA_0203,AHA_0335,AHA_0337,AHA_0338,AHA_0752,AHA_0754,AHA_0755,AHA_0865,AHA_0867,AHA_0868,AHA_3513,AHA_3514,AHA_3516,AHA_3940,AHA_3941,AHA_3944,AHA_4012,AHA_4013,AHA_4016,AHA_4243,AHA_4244,AHA_4246	0.018809142812820374,0.018862468299789565,0.01890504438029461,0.018970173137106784,0.04313125573301678,0.04462479091350564,0.07608429895321858,0.09775489161225921,0.097791355285167,0.09928446892030432,0.15473370137052825,0.15620510542006152,0.3460731364323099,0.3475622453866077,0.3846780489532186,0.4005271003075595,0.4736523616656774,0.47370126092645554,0.4737501601872336,0.5068663414584794,0.516…	0.04269579938488102,0.04385694605568446,0.04454027107052285,0.07565980278422274,0.07680872463983165,0.07749120656396698,0.09738414247558409,0.09851746715318621,0.09919952753197,0.099334632817137,0.1543092052015324,0.15545812705714132,0.156123957939891,0.3456473756272595,0.34679840520962607,0.34748067636108565,0.40010133950250903,0.4012523690848756,0.40193485100901094,0.3277426583661577,0.32706038…	8.4192
Staphylococcus aureus strain N315	NC_002745	0.4	1.733	2814816	61	16	5.33333	0.549	0.457	11.4375	10.7829	SA_RS00230,SA_RS00235,SA_RS02455,SA_RS02510,SA_RS02515,SA_RS02745,SA_RS02750,SA_RS02755,SA_RS02760,SA_RS02765,SA_RS02770,SA_RS02775,SA_RS02780,SA_RS02790,SA_RS04115,SA_RS04985,SA_RS04990,SA_RS05790,SA_RS09275,SA_RS09280,SA_RS09285,SA_RS09290,SA_RS09295,SA_RS09300,SA_RS09305,SA_RS09310,SA_RS09480,SA_RS09485,SA_RS09490,SA_RS09495,SA_RS09500,SA_RS09505,SA_RS09510,SA_RS09515,SA_RS09520,SA_RS09525,SA_…	SA_RS02505,SA_RS02520,SA_RS02525,SA_RS02740,SA_RS02785,SA_RS02795,SA_RS02800,SA_RS09605,SA_RS09610,SA_RS09625,SA_RS10715,SA_RS10720,SA_RS10725,SA_RS11325,SA_RS11330,SA_RS11335	0.01585716437593079,0.01591471698327706,0.3517668650455305,0.3595002302104294,0.35956737491900004,0.3892979150324568,0.3893632834259859,0.3894204807703239,0.38949650705410227,0.38955974386958153,0.38962227015904416,0.3896901253936314,0.38975975694326026,0.39106961165490034,0.586559121448791,0.7110912400668463,0.7111509242522425,0.8173543137455521,0.6642029177040346,0.6641073519547992,0.6640544177…	0.3588579146914043,0.3607845059854712,0.36191459761490624,0.3892215334856701,0.39042516455782544,0.3922544137876153,0.39338450541705033,0.6379759813785342,0.6368458897490991,0.6349192984550323,0.5027650119936792,0.5016349203642441,0.49971117117424374,0.41629470629696574,0.4151646146675307,0.4132408654775303	10.4681
Salmonella typhimurium LT2	NC_003197	0.4	1.733	4857450	85	22	7.33333	0.463	0.211	11.5909	8.92869	STM0250,STM0251,STM0254,STM0265,STM0323,STM0553,STM0673,STM0674,STM0675,STM0676,STM0677,STM0678,STM0679,STM0751,STM0752,STM0753,STM0754,STM0755,STM0949,STM1086,STM1134,STM1247,STM1262,STM1423,STM1424,STM1757,STM1759,STM1942,STM1943,STM1944,STM2000,STM2002,STM2004,STM2012,STM2014,STM2229,STM2394,STM2411,STM2412,STM2416,STM2417,STM2418,STM2419,STM2615,STM2658,STM2821,STM2822,STM2823,STM2824,STM2825…	STM0249,STM0252,STM0253,STM2656,STM2657,STM2659,STM3393,STM3395,STM3396,STM3398,STM3889,STM3891,STM3894,STM3988,STM3991,STM3992,STM4132,STM4135,STM4136,STM4177,STM4179,STM4180	0.4382954019084087,0.4383717794315948,0.43995800265571444,0.44384440395680863,0.47041328268947696,0.5711918805134382,0.6224298757578565,0.6224784609208536,0.6225286930385284,0.6225661612574499,0.6226114525110912,0.6226538615940462,0.6226905063356287,0.6556837435279828,0.6557689734325624,0.6558015007874503,0.6558529681211335,0.6559394332417214,0.7416020751628941,0.8024838135235566,0.82283317378459…	0.43793471883395607,0.43909973339921154,0.4398365397482218,0.53002501312417,0.5293007648045785,0.5282180979732164,0.2129096542424523,0.21280877826843303,0.2121306446798217,0.21103541981904086,0.007052259930622034,0.008131426983293704,0.008809148833235546,0.04654870353786452,0.04769477812432449,0.04841511492655611,0.110397842489372,0.11154329946782778,0.11226363627005939,0.12832720872062503,0.1294…	7.9377
Streptococcus pyogenes M1	NC_020540	0.4	1.733	1831128	57	15	5	0.22	0.249	11.4	11.5734	M1GAS476_RS00075,M1GAS476_RS00090,M1GAS476_RS00095,M1GAS476_RS00100,M1GAS476_RS00105,M1GAS476_RS00110,M1GAS476_RS00115,M1GAS476_RS00120,M1GAS476_RS00125,M1GAS476_RS00130,M1GAS476_RS00135,M1GAS476_RS00140,M1GAS476_RS00145,M1GAS476_RS00150,M1GAS476_RS00155,M1GAS476_RS00160,M1GAS476_RS00165,M1GAS476_RS00170,M1GAS476_RS00445,M1GAS476_RS00460,M1GAS476_RS00465,M1GAS476_RS00470,M1GAS476_RS00475,M1GAS476…	M1GAS476_RS00070,M1GAS476_RS00080,M1GAS476_RS00085,M1GAS476_RS00440,M1GAS476_RS00450,M1GAS476_RS00455,M1GAS476_RS01475,M1GAS476_RS01485,M1GAS476_RS01490,M1GAS476_RS06595,M1GAS476_RS06600,M1GAS476_RS06610,M1GAS476_RS08045,M1GAS476_RS08050,M1GAS476_RS08060	0.01869230332341595,0.02250470748085333,0.02260300754507604,0.02271659873040006,0.02280670712260421,0.0229022766294874,0.022994569467563165,0.023089046751510543,0.023194992376283908,0.023280731876744825,0.023367017488673647,0.02346968644463959,0.02358327762996361,0.023682669917122125,0.02378479276162016,0.023876539488228023,0.02399286123089156,0.02409116129511427,0.08073602719198221,0.08454843134…	0.017754083821556986,0.020641921263833005,0.022382924623510755,0.07979780769012325,0.08268564513239926,0.08442664849207701,0.3089991524350018,0.3118842593199383,0.31362526267961605,0.5764829110799463,0.5747419077202686,0.5718573469468,0.26076276480945076,0.259021761449773,0.2561328317845612	11.6917
Bacillus thuringiensis konkukian 97-27	NC_005957	0.42	1.65	5237682	105	41	13.6667	0.169	0.106	7.68293	7.15564	tRNA-Ile-2,tRNA-Ala-5,tRNA-Ser-5,tRNA-Ile-4,tRNA-Ala-1,tRNA-Met-1,tRNA-Glu-7,tRNA-Val-5,tRNA-Thr-1,tRNA-Lys-4,tRNA-Leu-8,tRNA-Gly-2,tRNA-Leu-6,tRNA-Arg-5,tRNA-Pro-2,tRNA-Ala-3,tRNA-Asn-3,tRNA-Thr-3,tRNA-Glu-4,tRNA-Val-6,tRNA-Tyr-2,tRNA-Gln-4,tRNA-Lys-1,tRNA-Gly-6,tRNA-Ala-2,tRNA-Asn-1,tRNA-Ser-2,tRNA-Glu-1,tRNA-Val-3,tRNA-Asp-4,tRNA-Gln-3,tRNA-Lys-5,tRNA-Leu-5,tRNA-Arg-3,tRNA-Pro-4,tRNA-Gly-3,tRN…	rRNA-16SrRNA_1,rRNA-23SrRNA_1,rRNA-5SrRNA_1,rRNA-16SrRNA_2,rRNA-23SrRNA_2,rRNA-5SrRNA_2,rRNA-16SrRNA_3,rRNA-23SrRNA_3,rRNA-5SrRNA_3,rRNA-16SrRNA_4,rRNA-23SrRNA_4,rRNA-5SrRNA_4,rRNA-16SrRNA_5,rRNA-23SrRNA_5,rRNA-5SrRNA_5,rRNA-16SrRNA_6,rRNA-23SrRNA_6,rRNA-5SrRNA_6,rRNA-16SrRNA_7,rRNA-23SrRNA_7,rRNA-5SrRNA_7,rRNA-16SrRNA_8,rRNA-23SrRNA_8,rRNA-5SrRNA_8,rRNA-16SrRNA_9,rRNA-5SrRNA_9,rRNA-16SrRNA_10,rR…	0.0035446978262521473,0.0035769640081242046,0.007664841049914829,0.011105676136886507,0.011137942318758566,0.023952389625792478,0.023985228580123804,0.03267456863551472,0.03270511650000897,0.032739100999258836,0.032774803815886495,0.03281566158464756,0.032853082718653025,0.03288534890052508,0.03291666046163169,0.03294873571935066,0.05893370387892965,0.05896348804681155,0.05900090918081701,0.05903…	0.0031849967218322913,0.004182766345875904,0.004779595248432417,0.010745975032466652,0.011743553732357177,0.0123401917107606,0.031109181504337224,0.0320200806387253,0.03263581103243763,0.03329068087753323,0.034201580011921306,0.03479783614201855,0.057372898927426294,0.05828360713766128,0.05889360980678094,0.09593327735437165,0.09684417648875972,0.09744081446716314,0.10376842274884195,0.1046793218…	6.8773
Bacillus subtilis 168	NC_000964	0.43	1.612	4215606	86	30	10	0.306	0.159	8.6	7.5447	BSU_tRNA_5,BSU_tRNA_6,BSU_tRNA_7,BSU_tRNA_8,BSU_tRNA_9,BSU_tRNA_10,BSU_tRNA_11,BSU_tRNA_12,BSU_tRNA_13,BSU_tRNA_14,BSU_tRNA_15,BSU_tRNA_16,BSU_tRNA_17,BSU_tRNA_18,BSU_tRNA_19,BSU_tRNA_20,BSU_tRNA_23,BSU_tRNA_24,BSU_tRNA_25,BSU_tRNA_26,BSU_tRNA_27,BSU_tRNA_28,BSU_tRNA_75,BSU_tRNA_78,BSU_tRNA_76,BSU_tRNA_77,BSU_tRNA_74,BSU_tRNA_45,BSU_tRNA_46,BSU_tRNA_47,BSU_tRNA_48,BSU_tRNA_49,BSU_tRNA_50,BSU_tRNA…	BSU_rRNA_1,BSU_rRNA_2,BSU_rRNA_3,BSU_rRNA_4,BSU_rRNA_5,BSU_rRNA_26,BSU_rRNA_6,BSU_rRNA_7,BSU_rRNA_8,BSU_rRNA_9,BSU_rRNA_10,BSU_rRNA_11,BSU_rRNA_23,BSU_rRNA_14,BSU_rRNA_15,BSU_rRNA_16,BSU_rRNA_29,BSU_rRNA_24,BSU_rRNA_25,BSU_rRNA_27,BSU_rRNA_28,BSU_rRNA_30,BSU_rRNA_12,BSU_rRNA_13,BSU_rRNA_22,BSU_rRNA_17,BSU_rRNA_18,BSU_rRNA_21,BSU_rRNA_20,BSU_rRNA_19	0.004625906690520889,0.004667419108901543,0.009766804582781218,0.014336491598123734,0.014378004016504388,0.03248287434831434,0.03252248905614045,0.044435367062291876,0.04447332127338276,0.044526457168909996,0.04456702073201338,0.04462347762101107,0.04466831103286218,0.044711246734158744,0.04476058720857689,0.04480115077168027,0.07782416098658176,0.07786045470093741,0.07792213029396011,0.077972419…	0.004191805401168895,0.005418438060862424,0.0061673220884494425,0.013902627522591058,0.01512878575464595,0.015914437924227264,0.04249021374388404,0.043631212214803754,0.04437985902857146,0.045268461995736795,0.04640946046665651,0.04715834449424353,0.07586928190158189,0.07700956873104366,0.0777575039033534,0.07852963488523358,0.07966968450087603,0.08041738245936646,0.08090034979549797,0.0820408738…	7.0052
Streptococcus thermophilus LMG18311	NC_006448	0.43	1.612	1796846	67	18	6	0.177	0.167	11.1667	11.1453	STU_RS09555,STU_RS09570,STU_RS09575,STU_RS09580,STU_RS09585,STU_RS09590,STU_RS09595,STU_RS09600,STU_RS09605,STU_RS09610,STU_RS09615,STU_RS09620,STU_RS09625,STU_RS09630,STU_RS09635,STU_RS09640,STU_RS09645,STU_RS09650,STU_RS09865,STU_RS09880,STU_RS09885,STU_RS09890,STU_RS09895,STU_RS09900,STU_RS09905,STU_RS09910,STU_RS09915,STU_RS09920,STU_RS09925,STU_RS09930,STU_RS09935,STU_RS09995,STU_RS10225,STU…	STU_RS09550,STU_RS09560,STU_RS09565,STU_RS09860,STU_RS09870,STU_RS09875,STU_RS10220,STU_RS10230,STU_RS10235,STU_RS10285,STU_RS10295,STU_RS10300,STU_RS11440,STU_RS11450,STU_RS11455,STU_RS17850,STU_RS17855,STU_RS17865	0.019928808590162987,0.023628624823718893,0.023712104431876744,0.023814506084550373,0.023906333653524008,0.024008178775476584,0.0240955540986818,0.0241901643212607,0.024294792096818535,0.024384950073629015,0.024472881927555284,0.024570831334460492,0.024683250540113066,0.02478453913134459,0.024869688331665595,0.024963185492802388,0.02508061347494443,0.025175223697523327,0.0744476710858916,0.078147…	0.018971575749952972,0.021746994455840957,0.02351787521022948,0.0734904382456816,0.07626585695156958,0.0780367377059581,0.1427718346480444,0.1455472533539324,0.14731813410832093,0.1492353824423462,0.15201080114823418,0.1537816819026227,0.39803021516590736,0.40080563387179535,0.4025765146261839,0.21099749227257095,0.20922382886457716,0.2064456275050839	11.1517
Haemophilus influenzae	NC_000907	0.5	1.386	1830138	58	19	6.33333	0.398	0.295	9.15789	8.84288	HI10044.1,HI0086.2,HI0086.1,HI0086.3,HI0086.4,HI1003.4,HI0113.6,HI0113.7,HI0113.8,HI0116.1,HI0123.1,HI0123.2,HI0123.3,HI0136.1,HI0136.2,HI0220.6,HI0247.1,HI0273.1,HI0274.1,HI0274.2,HI0274.3,HI0274.4,HI0326.1,HI0380.1,HI0380.2,HI0445.1,HI0601.6,HI0601.7,HI0601.8,HI0601.5,HI0609.1,HI0609.2,HI0621.5,HI0631.4,HI0631.1,HI0631.2,HI0631.3,HI0642.3,HI0642.2,HI0642.1,HI0707.1,HI0723.2,HI0723.5,HI0761.1,HI…	HI0113.2,HI0113.3,HI1003.5,HI0220.3,HI0220.4,HI0220.5,HI0601.2,HI0601.3,HI0601.4,HI0601.9,HI0621.2,HI0621.3,HI0621.4,HI0723.1,HI0723.3,HI0723.4,HI1739.7,HI1739.6,HI1739.3	0.6073957264424868,0.5588890018129781,0.5588004838979356,0.5586830064180952,0.558539301407872,0.5201782597815028,0.5180762325026856,0.5179696831605048,0.5178576697494943,0.5151343778447308,0.5064700039013451,0.5063765683243558,0.5062328633141326,0.49257433046032595,0.4924650490837303,0.3903115502765365,0.34402651603321716,0.32313300964189584,0.32119982208991893,0.3210697772517701,0.32092334020713…	0.5240156753206588,0.5220966943476394,0.5191515612483867,0.3941478730019266,0.3922299848426731,0.3892848517434204,0.023593302800116712,0.02680508245826271,0.02872406343128223,0.028902192075133133,0.05996433055867918,0.06290837084416585,0.06482735181718537,0.18465765969560766,0.18786943935375366,0.18978842032677318,0.6738317001231601,0.6719203688465023,0.6687074963745904	8.6146
Pseudomonas aeruginosa PA01	NC_002516	0.5	1.386	6264404	63	13	4.33333	0.549	0.293	14.5385	11.1562	PA0263.1,PA0574.1,PA0668.2,PA0668.3,PA0729.1,PA0905.1,PA0905.2,PA0905.3,PA0922.1,PA0976.1,PA1013.1,PA1796.1,PA1796.2,PA1796.3,PA1796.4,PA1804.1,PA2570.1,PA2581.1,PA2583.1,PA2603.1,PA2736.1,PA2775.1,PA2819.1,PA2819.2,PA2819.3,PA2852.1,PA3031.1,PA3094.1,PA3094.2,PA3094.3,PA3133.1,PA3133.2,PA3133.3,PA3133.4,PA3139.1,PA3262.1,PA3262.2,PA3368.1,PA3824.1,PA4276.1,PA4277.1,PA4277.2,PA4277.3,PA4280.3,PA4…	PA0668.1,PA0668.4,PA0668.5,PA1530.1,PA4280.1,PA4280.2,PA4280.5,PA4690.1,PA4690.2,PA4690.5,PA5369.1,PA5369.2,PA5369.5	0.09542695522191737,0.20130071432174554,0.2310759331613989,0.23110929627144097,0.25470898747909615,0.31650177734386226,0.31656594945025895,0.3166259711219136,0.32175686625575234,0.33855926278062526,0.35021815323532773,0.6217352839950936,0.621775990181987,0.621818931218357,0.621865703425258,0.6254907889082505,0.9277979198021072,0.931830705682456,0.9333057063369476,0.9410855366288636,0.989523185286…	0.23079801366578528,0.23165507844002398,0.23218106622752938,0.5329675416847317,0.4711471354657203,0.4706214669424258,0.46976472143239806,0.3193287022995324,0.318802714512027,0.3179456497377883,0.07174441495152611,0.07121842716402071,0.07036136238978201	9.5454
Streptococcus pneumoniae TIGR4	NC_003028	0.5	1.386	2160842	58	12	4	0.299	0.187	14.5	13.8728	SP_RS00075,SP_RS00085,SP_RS00100,SP_RS04225,SP_RS04230,SP_RS04310,SP_RS05025,SP_RS06120,SP_RS06340,SP_RS07800,SP_RS08890,SP_RS09445,SP_RS09450,SP_RS09455,SP_RS09460,SP_RS09465,SP_RS09470,SP_RS09475,SP_RS09480,SP_RS09485,SP_RS09490,SP_RS09495,SP_RS09500,SP_RS09505,SP_RS09510,SP_RS09515,SP_RS09520,SP_RS09525,SP_RS09540,SP_RS09550,SP_RS09860,SP_RS10085,SP_RS10090,SP_RS10095,SP_RS10100,SP_RS10105,SP_…	SP_RS00080,SP_RS00090,SP_RS00095,SP_RS09530,SP_RS09535,SP_RS09545,SP_RS10130,SP_RS10135,SP_RS10145,SP_RS10510,SP_RS10515,SP_RS10525	0.012494203648392618,0.014273602604910493,0.01732472804582658,0.7463262006199435,0.7464053364382958,0.759835286430012,0.8839919809037403,0.9060958644824564,0.8650331676263234,0.6241890892531707,0.4215805690559513,0.32736775756857744,0.32728723340253474,0.32718773515139005,0.3271035087248397,0.3270327029926297,0.3269447743055716,0.3268596223138943,0.3267790981478516,0.32670597850282435,0.326623603…	0.013480856073697197,0.015765150806953957,0.017232171533133844,0.32595904744539395,0.32449202671921407,0.3222077319859573,0.23464556871812006,0.23317854799194018,0.23089425325868343,0.17724572180659207,0.1757787010804122,0.1734944063471554	13.4389
Bacillus anthracis Ames	NC_003997	0.5	1.386	5227293	95	33	11	0.181	0.112	8.63636	8.06955	BA_5740,BA_5741,BA_5744,BA_5746,BA_5747,BA_5750,BA_5751,BA_5758,BA_5759,BA_5760,BA_5761,BA_5762,BA_5763,BA_5764,BA_5765,BA_5766,BA_5767,BA_5768,BA_5769,BA_5770,BA_5771,BA_5772,BA_5773,BA_5774,BA_5775,BA_5776,BA_5777,BA_5781,BA_5782,BA_5795,BA_5796,BA_5797,BA_5798,BA_5799,BA_5800,BA_5801,BA_5802,BA_5803,BA_5804,BA_5805,BA_5806,BA_5807,BA_5808,BA_5809,BA_5810,BA_5814,BA_5815,BA_5816,BA_5817,BA_5818…	BA_5739,BA_5742,BA_5743,BA_5745,BA_5748,BA_5749,BA_5752,BA_5753,BA_5754,BA_5755,BA_5756,BA_5757,BA_5778,BA_5779,BA_5780,BA_5783,BA_5784,BA_5785,BA_5786,BA_5787,BA_5788,BA_5789,BA_5790,BA_5791,BA_5792,BA_5793,BA_5794,BA_5811,BA_5812,BA_5813,BA_5862,BA_5863,BA_5864	0.003551168836336513,0.003583499145733748,0.007677587615616726,0.011124495986737303,0.011156826296134539,0.02399444607371349,0.024027350293928426,0.05685830122780567,0.0568881445903262,0.05692564009708275,0.056956439977632785,0.056993552877177535,0.057048839619282865,0.0570796394998329,0.05710986546956522,0.05714143056453885,0.0930873781132988,0.09312028233351373,0.09315509958978768,0.09318551686…	0.0031907528428194096,0.004190314183651079,0.0047871814340615685,0.0107640799932202,0.01176364133405187,0.01236050858446236,0.031165461740904902,0.03207817124465761,0.032675421102279896,0.05529420294596075,0.05620691244971346,0.056818318774172406,0.0938304013186175,0.0947431108223702,0.09534036067999249,0.10170407513028254,0.10261678463403524,0.10321403449165753,0.10679198583282017,0.107704695336…	7.6686
Clostridium tetani E88	NC_004557	0.5	1.386	2799251	54	18	6	0.168	0.097	9	8.67375	CTC_RS00025,CTC_RS00125,CTC_RS00140,CTC_RS00150,CTC_RS00165,CTC_RS00170,CTC_RS00175,CTC_RS00215,CTC_RS00220,CTC_RS00450,CTC_RS00455,CTC_RS00460,CTC_RS00465,CTC_RS00895,CTC_RS00900,CTC_RS00905,CTC_RS00910,CTC_RS00915,CTC_RS00970,CTC_RS01000,CTC_RS01015,CTC_RS01595,CTC_RS01600,CTC_RS01605,CTC_RS01610,CTC_RS01700,CTC_RS02740,CTC_RS02745,CTC_RS02760,CTC_RS03450,CTC_RS05795,CTC_RS10770,CTC_RS10805,CTC…	CTC_RS00030,CTC_RS00035,CTC_RS00040,CTC_RS00225,CTC_RS00230,CTC_RS00235,CTC_RS00985,CTC_RS00990,CTC_RS00995,CTC_RS02735,CTC_RS02750,CTC_RS02755,CTC_RS13575,CTC_RS13580,CTC_RS13590,CTC_RS13605,CTC_RS13610,CTC_RS13620	0.032636587429994666,0.0190893921266796,0.018151284039909246,0.017679372089176713,0.01622469724937135,0.016129671830071687,0.01604536356332462,0.009057422860615215,0.00899919299841279,0.02244136020671244,0.022503162453099062,0.022563178507393585,0.02262319456168811,0.07760111544123767,0.077668633502319,0.07773758051707404,0.07780116895555275,0.07786868701663409,0.0866099538769478,0.09294343379711…	0.03256335355421861,0.031409116224304284,0.02964543015256581,0.008924172930544635,0.0077699356006303115,0.006006249528891836,0.08995084756600963,0.09171453363774809,0.09286877096766243,0.36780160121403904,0.36976784146902153,0.37092243603735425,0.04403142126233053,0.04288933003864248,0.04106562791260948,0.040244694027080814,0.039090456697166494,0.037266754571133494	8.4384
Enterococcus faecalis V583	NC_004668	0.5	1.386	3218031	68	12	4	0.366	0.275	17	16.1356	tRNA-Val-1,tRNA-Lys-1,tRNA-Leu-1,tRNA-Thr-1,tRNA-Gly-1,tRNA-Leu-2,tRNA-Arg-1,tRNA-Pro-1,tRNA-Ala-1,tRNA-Met-1,tRNA-Met-2,tRNA-Ser-1,tRNA-Met-3,tRNA-Asp-1,tRNA-Gly-2,tRNA-Ile-1,tRNA-Glu-1,tRNA-Ser-2,tRNA-Met-4,tRNA-Asp-2,tRNA-Phe-1,tRNA-Gly-3,tRNA-Ile-2,tRNA-Ser-3,tRNA-Glu-2,tRNA-Met-5,tRNA-Lys-2,tRNA-Met-6,tRNA-Pseudo-1,tRNA-Arg-2,tRNA-Arg-3,tRNA-Arg-4,tRNA-Ala-2,tRNA-Asn-1,tRNA-Ser-4,tRNA-Glu-3,…	Ef16SA,Ef23SA,Ef5SA,Ef16SB,Ef23SB,Ef5SB,Ef5SC,Ef23SC,Ef16SC,Ef5SD,Ef23SD,Ef16SD	0.15662838549411115,0.15667748384027375,0.15673559390820038,0.15678842124267914,0.15683689809078905,0.15689531890774203,0.156953739724695,0.15700656705917376,0.15706032664073155,0.15712030120281625,0.15717872201976923,0.15725019429582873,0.1573216665718882,0.15739220660086867,0.1574388189548205,0.15748947104611485,0.157543541376699,0.15760134069559928,0.15767281297165875,0.1577486357340871,0.1577…	0.1540215119120978,0.15555878734542955,0.15656095295539416,0.6324016145276413,0.6340022827623475,0.6350044483723122,0.280283813300742,0.27928164769077735,0.2776816009541238,0.033712540370182884,0.032710374760218285,0.031173099326886534	15.575
Photorhabdus luminescens laumondii TTO1	NC_005126	0.5	1.386	5688987	84	22	7.33333	0.441	0.185	11.4545	8.89883	PLU_RS00305,PLU_RS01440,PLU_RS02430,PLU_RS03180,PLU_RS03185,PLU_RS03190,PLU_RS03465,PLU_RS03470,PLU_RS03485,PLU_RS04700,PLU_RS05760,PLU_RS06185,PLU_RS06190,PLU_RS06195,PLU_RS06200,PLU_RS06310,PLU_RS06315,PLU_RS06540,PLU_RS06545,PLU_RS06550,PLU_RS06555,PLU_RS06560,PLU_RS06565,PLU_RS07000,PLU_RS07005,PLU_RS07015,PLU_RS07020,PLU_RS07025,PLU_RS07030,PLU_RS07035,PLU_RS07050,PLU_RS07330,PLU_RS07335,PLU…	PLU_RS00300,PLU_RS00310,PLU_RS00315,PLU_RS02425,PLU_RS02435,PLU_RS02440,PLU_RS03460,PLU_RS03475,PLU_RS03480,PLU_RS06305,PLU_RS06320,PLU_RS06325,PLU_RS21720,PLU_RS21725,PLU_RS21740,PLU_RS23200,PLU_RS23205,PLU_RS23215,PLU_RS23460,PLU_RS23470,PLU_RS23475,PLU_RS23485	0.005488499094830064,0.09457834936167019,0.17346040692306028,0.24605558072113717,0.2460928457034618,0.2461512040720079,0.2668729951395565,0.26694629465667613,0.268245119913264,0.36601894150927045,0.45961222973439736,0.4938202530608701,0.4938536509223874,0.49391130617805945,0.4939686098772945,0.502705490450233,0.5027777352980416,0.5202773358420401,0.520305811913439,0.5203501080245042,0.52039475569…	0.00517596542231508,0.006080520134779707,0.006660939812307534,0.17314787325054531,0.17405242796300993,0.17462511339892323,0.26656380125319323,0.2675488623897365,0.26814018031681214,0.5023977027896179,0.5033609674270657,0.5039329497501049,0.208826984487748,0.20823496344779835,0.20725130853700316,0.09265726921154856,0.09207684953402073,0.0911722948215561,0.080081743902737,0.07999315168060676,0.0794…	7.5761
Acinetobacter ADP1	NC_005966	0.5	1.386	3598621	76	21	7	0.399	0.299	10.8571	10.0833	ACIAD_RS00075,ACIAD_RS00080,ACIAD_RS00655,ACIAD_RS00660,ACIAD_RS01020,ACIAD_RS01025,ACIAD_RS01400,ACIAD_RS01405,ACIAD_RS01410,ACIAD_RS01415,ACIAD_RS01425,ACIAD_RS01700,ACIAD_RS01705,ACIAD_RS01710,ACIAD_RS02015,ACIAD_RS02020,ACIAD_RS02705,ACIAD_RS02980,ACIAD_RS02985,ACIAD_RS02990,ACIAD_RS02995,ACIAD_RS03020,ACIAD_RS03025,ACIAD_RS03655,ACIAD_RS03660,ACIAD_RS03665,ACIAD_RS03670,ACIAD_RS03675,ACIAD_R…	ACIAD_RS00070,ACIAD_RS00085,ACIAD_RS00090,ACIAD_RS01015,ACIAD_RS01030,ACIAD_RS01035,ACIAD_RS03015,ACIAD_RS03030,ACIAD_RS03035,ACIAD_RS07625,ACIAD_RS07640,ACIAD_RS07645,ACIAD_RS13620,ACIAD_RS13625,ACIAD_RS13640,ACIAD_RS14225,ACIAD_RS14230,ACIAD_RS14245,ACIAD_RS16475,ACIAD_RS16480,ACIAD_RS16495	0.01139742140114227,0.01145994535128873,0.08105660473831504,0.08112162964646735,0.11965277810583554,0.119715302055982,0.16520494934031674,0.16528164538582973,0.16534667029398206,0.1653958558014306,0.16622534020670696,0.19913322353201407,0.19945334615676394,0.19954449218186635,0.24125797076157784,0.24136023215559516,0.323709832182939,0.35749444023141086,0.3575705805084781,0.35763421599551604,0.357…	0.010916125927125974,0.01247783525967308,0.013417639701430076,0.11917148263181924,0.12073319196436635,0.12167299640612335,0.359728629383311,0.3613403578759753,0.362280718086178,0.9236457520811444,0.9252074614136915,0.9261472658554485,0.36466718779221263,0.3637273833504556,0.36211565485779135,0.2929191487517024,0.2919793443099454,0.2903676158172811,0.02147517062785995,0.020535366186102955,0.018973…	9.4657
Yersinia pseudotuberculosis	NC_006155	0.5	1.386	4744671	82	22	7.33333	0.469	0.208	11.1818	8.97752	YPTB_RS00140,YPTB_RS00770,YPTB_RS00785,YPTB_RS00790,YPTB_RS01085,YPTB_RS01090,YPTB_RS01095,YPTB_RS01100,YPTB_RS01585,YPTB_RS01590,YPTB_RS01625,YPTB_RS01630,YPTB_RS01635,YPTB_RS01640,YPTB_RS01790,YPTB_RS02275,YPTB_RS02415,YPTB_RS02420,YPTB_RS02425,YPTB_RS02730,YPTB_RS02735,YPTB_RS03030,YPTB_RS03230,YPTB_RS03235,YPTB_RS03240,YPTB_RS04575,YPTB_RS04580,YPTB_RS04585,YPTB_RS04590,YPTB_RS04715,YPTB_RS04…	YPTB_RS00135,YPTB_RS00145,YPTB_RS00150,YPTB_RS00765,YPTB_RS00775,YPTB_RS00780,YPTB_RS01580,YPTB_RS01595,YPTB_RS01600,YPTB_RS01785,YPTB_RS01795,YPTB_RS01800,YPTB_RS04710,YPTB_RS04725,YPTB_RS04730,YPTB_RS16075,YPTB_RS16080,YPTB_RS16090,YPTB_RS19785,YPTB_RS19795,YPTB_RS19800,YPTB_RS19815	0.005932971959488866,0.0643382860476522,0.06585008739278235,0.06588570630081622,0.09147251727253586,0.09153975059598442,0.0915808493360235,0.09164702884562491,0.1358229053184088,0.13587664982461375,0.13926023532506257,0.13930175559064054,0.13939828493904002,0.13943263927045732,0.152806380041946,0.19831849247292382,0.21100346051391128,0.21107385527890132,0.21113413343095866,0.23733510711280087,0.2…	0.005534419562494428,0.0066697986014204146,0.007351405397760983,0.06393973365065776,0.06507511268958374,0.06575671948592432,0.13543826326419683,0.1365993553609934,0.13728117292010342,0.15240782764495156,0.15354383897218585,0.15422565653129586,0.4298015605296974,0.43096223110095516,0.4316438378972957,0.5222507524757776,0.5215695672049758,0.5204341881660499,0.15893789053023907,0.15883377372214005,0…	7.7522
Pseudoalteromonas haloplanktis	NC_007481	0.5	1.386	3214944	106	28	9.33333	0.567	0.242	11.3571	9.31378	PSHA_RS00175,PSHA_RS00180,PSHA_RS00290,PSHA_RS00295,PSHA_RS00645,PSHA_RS00650,PSHA_RS00655,PSHA_RS01060,PSHA_RS01260,PSHA_RS01265,PSHA_RS01395,PSHA_RS01620,PSHA_RS01960,PSHA_RS02370,PSHA_RS02375,PSHA_RS02380,PSHA_RS02520,PSHA_RS02525,PSHA_RS02530,PSHA_RS02535,PSHA_RS02540,PSHA_RS02715,PSHA_RS02720,PSHA_RS02725,PSHA_RS02730,PSHA_RS02735,PSHA_RS03185,PSHA_RS03695,PSHA_RS04270,PSHA_RS04855,PSHA_RS05…	PSHA_RS00170,PSHA_RS00185,PSHA_RS00190,PSHA_RS00590,PSHA_RS00595,PSHA_RS00600,PSHA_RS01255,PSHA_RS01270,PSHA_RS01275,PSHA_RS02400,PSHA_RS02405,PSHA_RS02410,PSHA_RS09395,PSHA_RS09400,PSHA_RS09405,PSHA_RS11520,PSHA_RS11525,PSHA_RS11530,PSHA_RS11535,PSHA_RS13670,PSHA_RS13675,PSHA_RS13680,PSHA_RS13750,PSHA_RS13755,PSHA_RS13760,PSHA_RS14735,PSHA_RS14740,PSHA_RS14745	0.026826905849681986,0.02694354862790767,0.04088064986512984,0.04097334199289319,0.08952037733783233,0.08968958712811172,0.08984511083241263,0.14351385280738949,0.17041758736699614,0.17053423014522182,0.18853640996546128,0.21702493107189424,0.261665522012203,0.31914521683736946,0.3193200254810037,0.3194394676859068,0.3366214154896633,0.33669606686772774,0.33680742184000717,0.3369467710790608,0.33…	0.02627728507868255,0.028059586729971036,0.02908075537241084,0.08159768879333512,0.08316505668527974,0.08418653637512816,0.1698679665959967,0.1716502682472852,0.17267143688972497,0.32163546239063573,0.32320251923517174,0.3242236878776116,0.7430378258532653,0.7420166572108254,0.7404502224611066,0.45300042551285497,0.4528878263509411,0.4518666577085013,0.45030022295878247,0.15469289667253924,0.1536…	8.0158
Klebsiella aerogenes KCTC 2190	NC_015663	0.53	1.308	5280350	84	25	8.33333	0.413	0.191	10.08	8.29231	EAE_t24802,EAE_t24804,EAE_t24806,EAE_t24808,EAE_t24810,EAE_t24812,EAE_t24814,EAE_t24816,EAE_t24818,EAE_t24820,EAE_t24822,EAE_t24824,EAE_t24826,EAE_t24828,EAE_t24830,EAE_t24832,EAE_t24834,EAE_t24836,EAE_t24838,EAE_t24840,EAE_t24842,EAE_t24844,EAE_t24846,EAE_t24848,EAE_t24850,EAE_t24852,EAE_t24854,EAE_t24856,EAE_t24858,EAE_t24860,EAE_t24862,EAE_t24864,EAE_t24866,EAE_t24868,EAE_t24870,EAE_t24872,EAE…	EAE_r24970,EAE_r25004,EAE_r24988,EAE_r24972,EAE_r24974,EAE_r25006,EAE_r24990,EAE_r24992,EAE_r25008,EAE_r24976,EAE_r24994,EAE_r25010,EAE_r24978,EAE_r24996,EAE_r25012,EAE_r24980,EAE_r24998,EAE_r25014,EAE_r24982,EAE_r25000,EAE_r25016,EAE_r24984,EAE_r25002,EAE_r25018,EAE_r24986	0.544282102512144,0.5442377872678894,0.5431836904750632,0.5431374814169515,0.5430912723588398,0.5430609713371273,0.48343992348992015,0.44895868645070874,0.44886210194399995,0.4487613510468056,0.4486753718976962,0.44864166201104094,0.401406914314392,0.40136070525628037,0.40131449619816867,0.3452612042762317,0.31159563286524566,0.2732307517494105,0.22632192941755755,0.2248674803753539,0.19074265910…	0.48468340166845003,0.4840766237086557,0.4831028246233678,0.19079303455263383,0.19070099519918188,0.19009402785800183,0.18917477061179658,0.006357533118069825,0.007331142821972028,0.007937731400380657,0.04126620394481426,0.0422992794038274,0.04294260797106252,0.07503025367636615,0.07606332913537929,0.07667067523933073,0.09208783508668933,0.09305879345119168,0.09366576079237172,0.23969092957853172…	7.2179
Neisseria gonorrhoeae FA1090	NC_002946	0.58	1.195	2153922	55	12	4	0.437	0.41	13.75	13.6145	NGO_t01,NGO_t02,NGO_t03,NGO_t04,NGO_t05,NGO_t06,NGO_t07,NGO_t08,NGO_t09,NGO_t10,NGO_t11,NGO_t12,NGO_t13,NGO_t14,NGO_t15,NGO_t16,NGO_t17,NGO_t18,NGO_t19,NGO_t20,NGO_t21,NGO_t22,NGO_t23,NGO_t24,NGO_t25,NGO_t26,NGO_t27,NGO_t28,NGO_t29,NGO_t30,NGO_t31,NGO_t32,NGO_t33,NGO_t34,NGO_t35,NGO_t36,NGO_t37,NGO_t38,NGO_t39,NGO_t40,NGO_t41,NGO_t42,NGO_t43,NGO_t44,NGO_t45,NGO_t46,NGO_t47,NGO_t48,NGO_t49,NGO_t50…	NGO_r01,NGO_r02,NGO_r03,NGO_r04,NGO_r05,NGO_r06,NGO_r07,NGO_r08,NGO_r09,NGO_r10,NGO_r11,NGO_r12	0.23232131897069624,0.2735776875857157,0.3519505348847358,0.43015485240412604,0.45012772050241373,0.4949427138030068,0.5141662511455847,0.5142526052475438,0.6180850560048136,0.6233916548510113,0.6234733662593167,0.6415691933134069,0.6417247235508063,0.9559649792332313,0.9560829036520356,0.8902211872110504,0.8652662445529596,0.8651798904510005,0.7793829117303226,0.7593677951197861,0.74117075734404…	0.7443616806922442,0.7428699832213052,0.7402491826537823,0.6124135414374337,0.6109246295826868,0.6083112573250099,0.248820059407908,0.24733161182252653,0.24471870383421498,0.04161478456508639,0.04012633697970493,0.03751342899139337	13.4835
Clostridium acetobutylicum ATCC824	NC_003030	0.58	1.195	3940880	73	33	11	0.385	0.175	6.63636	5.83248	CA_Ct001,CA_Ct002,CA_Ct003,CA_Ct004,CA_Ct005,CA_Ct006,CA_Ct007,CA_Ct008,CA_Ct009,CA_Ct010,CA_Ct011,CA_Ct012,CA_Ct013,CA_Ct014,CA_Ct015,CA_Ct016,CA_C1056,CA_Ct017,CA_Ct018,CA_Ct019,CA_Ct020,CA_Ct021,CA_Ct022,CA_Ct023,CA_Ct024,CA_Ct025,CA_Ct026,CA_Ct027,CA_Ct028,CA_Ct029,CA_Ct030,CA_Ct031,CA_Ct032,CA_Ct033,CA_Ct034,CA_Ct035,CA_Ct036,CA_Ct037,CA_Ct038,CA_Ct039,CA_Ct040,CA_Ct041,CA_Ct042,CA_Ct043,CA_…	CA_Cr001,CA_Cr002,CA_Cr003,CA_Cr004,CA_Cr005,CA_Cr006,CA_Cr007,CA_Cr008,CA_Cr009,CA_Cr010,CA_Cr011,CA_Cr012,CA_Cr013,CA_Cr014,CA_Cr015,CA_Cr016,CA_Cr017,CA_Cr018,CA_Cr019,CA_Cr020,CA_Cr021,CA_Cr022,CA_Cr023,CA_Cr024,CA_Cr025,CA_Cr026,CA_Cr027,CA_Cr028,CA_Cr029,CA_Cr030,CA_Cr031,CA_Cr032,CA_Cr033	0.0064579484785124135,0.006497279795375652,0.016486673027344148,0.016549095633462577,0.017362619516453178,0.02237317553439841,0.06745726842735633,0.06808656949716814,0.08710719433223037,0.1307867785875236,0.15930883457501877,0.1747520858285459,0.17479623840360528,0.38180051156086964,0.4043061448204462,0.5625444063254907,0.613910091147155,0.6438468057895699,0.7422451330667262,0.7422032642455492,0.…	0.004392927467976695,0.005603824526501695,0.006407959643531394,0.07982075069527618,0.08103164775380119,0.08183629037169363,0.08242829012809322,0.08363918718661821,0.08444408355494204,0.08503887456608676,0.08625180162806277,0.08705644424595521,0.12871998132396825,0.12993087838249326,0.13073501349952296,0.15724305231318894,0.15845394937171392,0.15925808448874362,0.16746970219849375,0.16868059925701…	5.2392
Bacillus licheniformis ATCC14580	NC_006322	0.58	1.195	4222645	72	21	7	0.356	0.199	10.2857	9.23123	BLI_RS00045,BLI_RS00050,BLI_RS00115,BLI_RS00175,BLI_RS00180,BLI_RS00390,BLI_RS00395,BLI_RS00895,BLI_RS00900,BLI_RS00965,BLI_RS00970,BLI_RS00975,BLI_RS00980,BLI_RS00985,BLI_RS02800,BLI_RS02805,BLI_RS02810,BLI_RS02815,BLI_RS02820,BLI_RS02825,BLI_RS02830,BLI_RS02995,BLI_RS03000,BLI_RS03020,BLI_RS03025,BLI_RS04495,BLI_RS04500,BLI_RS04505,BLI_RS04510,BLI_RS04515,BLI_RS04520,BLI_RS04525,BLI_RS04530,BLI…	BLI_RS00040,BLI_RS00055,BLI_RS00060,BLI_RS00170,BLI_RS00185,BLI_RS00190,BLI_RS00500,BLI_RS00505,BLI_RS00510,BLI_RS00880,BLI_RS00885,BLI_RS00890,BLI_RS03005,BLI_RS03010,BLI_RS03015,BLI_RS04480,BLI_RS04485,BLI_RS04490,BLI_RS16080,BLI_RS16085,BLI_RS16090	0.004522047200273762,0.004563490418919895,0.01162754624175132,0.016219928504527376,0.016261371723173507,0.03454611978984736,0.03458543164296312,0.07636753740842529,0.07640353380404936,0.08262143751132288,0.08272824260623377,0.08279099948018363,0.08283220588043749,0.082871280915161,0.2700972968364615,0.2701375559631463,0.27018941919105205,0.27022991513612915,0.27026946380763717,0.2703128015734214,…	0.004089379997608134,0.005308994717765761,0.0060923899593738045,0.015787261301861748,0.017006876022019373,0.017790744900411947,0.04455714368600723,0.04570026606546371,0.04648413494385628,0.07437542109270374,0.07551854347216022,0.0763024123505528,0.28926229886717925,0.2904051844282434,0.291189053306636,0.4356068293687961,0.4367497149298603,0.4375518188244572,0.5239256437611971,0.523142248519589,0.…	8.3608
Bacillus halodurans	NC_002570	0.6	1.155	4202352	78	25	8.33333	0.329	0.173	9.36	8.47506	AYT26_RS00175,AYT26_RS00435,AYT26_RS00550,AYT26_RS00555,AYT26_RS00570,AYT26_RS00575,AYT26_RS00580,AYT26_RS00585,AYT26_RS00590,AYT26_RS00595,AYT26_RS00600,AYT26_RS00605,AYT26_RS00610,AYT26_RS01390,AYT26_RS01395,AYT26_RS01485,AYT26_RS01490,AYT26_RS01495,AYT26_RS01500,AYT26_RS01505,AYT26_RS01510,AYT26_RS01515,AYT26_RS01520,AYT26_RS02855,AYT26_RS02860,AYT26_RS02865,AYT26_RS02870,AYT26_RS02875,AYT26_R…	AYT26_RS00095,AYT26_RS00100,AYT26_RS00105,AYT26_RS00215,AYT26_RS00220,AYT26_RS00225,AYT26_RS00545,AYT26_RS00560,AYT26_RS00565,AYT26_RS00615,AYT26_RS00620,AYT26_RS00625,AYT26_RS01375,AYT26_RS01380,AYT26_RS01385,AYT26_RS02910,AYT26_RS02915,AYT26_RS02920,AYT26_RS02970,AYT26_RS03305,AYT26_RS03320,AYT26_RS03325,AYT26_RS04990,AYT26_RS04995,AYT26_RS05000	0.0216728631966099,0.04518041325429188,0.05683888451038847,0.05688052785678115,0.058751860862678806,0.058806830079917154,0.0588456178825572,0.058887975114888046,0.058929142537321955,0.05897911455299318,0.05902575510095299,0.059064780865572424,0.05910261682029492,0.12734797085060937,0.12738652069127004,0.1342640978195068,0.13434429100656015,0.13450110795097603,0.13454870034685337,0.134590581655225…	0.011235136894767501,0.012627928360118335,0.013550031030242111,0.024451069305950573,0.02592476784429291,0.026796898498745465,0.05623612681660175,0.0577797861768838,0.05870188884700758,0.05957687504521278,0.06102891904343092,0.06190200154580102,0.12503331467711415,0.1264256302185062,0.12729823679691754,0.26653217055591727,0.2679468545233717,0.2688680053455779,0.27471092378744094,0.3126749020548492…	7.7642
Listeria innocua Clip11262	NC_003212	0.6	1.155	3011208	66	18	6	0.496	0.402	11	10.5077	LIN_RS00365,LIN_RS01340,LIN_RS01345,LIN_RS01350,LIN_RS01355,LIN_RS01360,LIN_RS01365,LIN_RS01370,LIN_RS01375,LIN_RS01380,LIN_RS03305,LIN_RS04595,LIN_RS04615,LIN_RS04620,LIN_RS04770,LIN_RS06140,LIN_RS09120,LIN_RS09125,LIN_RS09130,LIN_RS09135,LIN_RS09140,LIN_RS09145,LIN_RS09150,LIN_RS09155,LIN_RS09160,LIN_RS09165,LIN_RS09170,LIN_RS09175,LIN_RS09180,LIN_RS09185,LIN_RS09190,LIN_RS09195,LIN_RS09200,LIN…	LIN_RS01325,LIN_RS01330,LIN_RS01335,LIN_RS01385,LIN_RS01390,LIN_RS01395,LIN_RS09225,LIN_RS09230,LIN_RS09235,LIN_RS09725,LIN_RS09730,LIN_RS09735,LIN_RS12735,LIN_RS12740,LIN_RS12755,LIN_RS14170,LIN_RS14175,LIN_RS14190	0.04940907436483963,0.17522834689599656,0.175282477995542,0.1753585272090138,0.1754133224938297,0.17547177079763338,0.17553818932468299,0.17559929436956861,0.1756550859322903,0.17571751934771693,0.4444900518330185,0.617135714304691,0.6191335835983433,0.6191990058474871,0.6388256805906467,0.8076067810659376,0.8111960382676986,0.8111385862418007,0.8110602123798821,0.8110074096508777,0.8109419874017…	0.17244341805680644,0.17409425054662447,0.17515761116468873,0.17644314175573392,0.17809397424555196,0.1791573348636162,0.8098590333181899,0.8087956727001256,0.8071448402103076,0.7369122292448744,0.7358488686268102,0.7341980361369922,0.34900744153177066,0.3479440809137064,0.34612720210626435,0.16901655415368186,0.1679531935356176,0.16613631472817553	10.0409
Mannheimia succiniciproducens MBEL55E	NC_006300	0.6	1.155	2314078	59	19	6.33333	0.515	0.309	9.31579	8.62813	MS_RS00825,MS_RS01430,MS_RS01435,MS_RS01880,MS_RS01885,MS_RS01890,MS_RS02005,MS_RS02010,MS_RS02030,MS_RS02035,MS_RS02280,MS_RS02285,MS_RS02290,MS_RS02295,MS_RS02305,MS_RS02330,MS_RS03225,MS_RS03340,MS_RS03345,MS_RS03350,MS_RS03380,MS_RS03730,MS_RS03880,MS_RS03885,MS_RS03890,MS_RS03900,MS_RS03945,MS_RS04425,MS_RS04430,MS_RS05505,MS_RS05865,MS_RS05905,MS_RS05910,MS_RS05915,MS_RS05920,MS_RS06280,MS_…	MS_RS00005,MS_RS00010,MS_RS00820,MS_RS00830,MS_RS00835,MS_RS02000,MS_RS02015,MS_RS02020,MS_RS02025,MS_RS03895,MS_RS03905,MS_RS03910,MS_RS07915,MS_RS07920,MS_RS07935,MS_RS10455,MS_RS10460,MS_RS10470,MS_RS10845	0.15920725230523777,0.28201988005590134,0.2820872935138746,0.359938169759187,0.3600220044441026,0.36017843823760476,0.3770335312811409,0.3771627404089231,0.38045778923614504,0.380539463233305,0.4208077687960389,0.42095988121402994,0.4210592728507855,0.4211578002124388,0.4227065811956209,0.42937273505906026,0.5930837249219776,0.6104556544766425,0.6105481319125803,0.610640609348518,0.61579082468265…	0.02989311509810819,0.03139047171270804,0.15837452324424672,0.16070071968187763,0.16219764415892637,0.3762721049160832,0.37872102841822963,0.3802179528952784,0.38036142256224725,0.7321758384980973,0.7345003063855238,0.7359976630001236,0.48723076750221905,0.4857334108876192,0.4832840552479216,0.043950117498200145,0.042452760883600296,0.0401261323084183,0.02744375945841065	7.9916
Bacteroides fragilis	NC_006347	0.63	1.1	5277274	74	18	6	0.499	0.386	12.3333	11.3835	BFtRNA01,BFtRNA02,BFtRNA03,BFtRNA04,BFtRNA05,BFtRNA06,BFtRNA07,BFtRNA08,BFtRNA09,BFtRNA10,BFtRNA11,BFtRNA12,BFtRNA13,BFtRNA14,BFtRNA15,BFtRNA16,BFtRNA17,BFtRNA18,BFtRNA19,BFtRNA20,BFtRNA21,BFtRNA22,BFtRNA23,BFtRNA24,BFtRNA25,BFtRNA26,BFtRNA27,BFtRNA28,BFtRNA29,BFtRNA30,BFtRNA31,BFtRNA32,BFtRNA33,BFtRNA34,BFtRNA35,BFtRNA36,BFtRNA37,BFtRNA38,BFtRNA39,BFtRNA40,BFtRNA41,BFtRNA42,BFtRNA43,BFtRNA44,BFt…	BF5SrRNA01,BF23SrRNA01,BF16SrRNA01,BF5SrRNA02,BF23SrRNA02,BF16SrRNA02,BF5SrRNA03,BF23SrRNA03,BF16SrRNA03,BF5SrRNA04,BF23SrRNA04,BF16SrRNA04,BF5SrRNA05,BF23SrRNA05,BF16SrRNA05,BF5SrRNA06,BF23SrRNA06,BF16SrRNA06	0.013671262852753144,0.08394769723914279,0.13768642674229156,0.18150033521094414,0.1815353911887084,0.19098705126927273,0.19101926487046153,0.22186625140176539,0.25015737291639584,0.29150504597638854,0.3084406835801969,0.39689544260919557,0.3969280351939278,0.4973065639570733,0.5291197690322693,0.5588963165452466,0.5883348107375134,0.5991102603351655,0.7049103381783853,0.7679906330427414,0.768050…	0.8514598635583447,0.8508567112490274,0.8498078742926746,0.5469090670675807,0.5463057252664918,0.5452843646170352,0.3274306014809919,0.3268272596799029,0.325779749165952,0.27080288042652323,0.27019972811720594,0.26918045187723816,0.2483071752575288,0.24770402294821153,0.24668550467533049,0.0740657013450505,0.07346254903573322,0.07244403076285219	10.707
Shewanella oneidensis MR-1	NC_004347	0.66	1.05	4969811	102	28	9.33333	0.611	0.219	10.9286	8.26941	SO_t001,SO_t002,SO_t003,SO_t004,SO_t005,SO_t006,SO_t007,SO_t008,SO_t009,SO_t010,SO_t011,SO_t012,SO_t013,SO_t014,SO_t015,SO_t016,SO_t017,SO_t018,SO_t019,SO_t020,SO_t021,SO_t022,SO_t023,SO_t024,SO_t025,SO_t026,SO_t027,SO_t028,SO_t029,SO_t030,SO_t031,SO_t032,SO_t033,SO_t034,SO_t035,SO_t036,SO_t037,SO_t038,SO_t039,SO_t040,SO_t041,SO_t042,SO_t043,SO_t044,SO_t045,SO_t046,SO_t047,SO_t048,SO_t049,SO_t050…	SO_r001,SO_r002,SO_r003,SO_r004,SO_r005,SO_r006,SO_r007,SO_r008,SO_r009,SO_r010,SO_r011,SO_r012,SO_r013,SO_r014,SO_r015,SO_r016,SO_r017,SO_r018,SO_r019,SO_r028,SO_r020,SO_r021,SO_r022,SO_r023,SO_r024,SO_r025,SO_r026,SO_r027	0.01804072629723746,0.04474154047306829,0.08531934111780105,0.08540566230788253,0.08870437930134567,0.08873959190802226,0.08878526768925418,0.0888190717916637,0.24700657630642292,0.24708706226454086,0.2471667433630776,0.2472480341807767,0.4797798145643768,0.4922354190129162,0.4922897470346458,0.4923404531882601,0.4923790864481567,0.4924100735420321,0.4924752671681076,0.492521949023816,0.498676710…	0.016283516616627875,0.017299450622971377,0.017987404349984335,0.08496701383613985,0.08611333509463438,0.08680128882164734,0.10630625591194515,0.10732198870339335,0.1080101436453016,0.8076661265388161,0.8069781728118031,0.8058318515533086,0.49954253793554726,0.4988545842085343,0.4978386502021908,0.24113029650423326,0.2404423427772203,0.23929602151872575,0.1195542446181555,0.11945162502155515,0.11…	6.197
Arcobacter butzleri	NC_009850	0.66	1.05	2341251	54	15	5	0.428	0.383	10.8	10.6368	ABU_RS00750,ABU_RS00850,ABU_RS00855,ABU_RS00860,ABU_RS00865,ABU_RS00870,ABU_RS00875,ABU_RS00880,ABU_RS02545,ABU_RS02550,ABU_RS02555,ABU_RS02560,ABU_RS02565,ABU_RS02570,ABU_RS02575,ABU_RS02580,ABU_RS04215,ABU_RS04220,ABU_RS06140,ABU_RS06145,ABU_RS06150,ABU_RS06600,ABU_RS06835,ABU_RS07605,ABU_RS07650,ABU_RS07655,ABU_RS07660,ABU_RS07665,ABU_RS08750,ABU_RS08905,ABU_RS08910,ABU_RS08920,ABU_RS09240,ABU…	ABU_RS04210,ABU_RS04225,ABU_RS04230,ABU_RS08895,ABU_RS08900,ABU_RS08915,ABU_RS09555,ABU_RS09560,ABU_RS09575,ABU_RS09970,ABU_RS09975,ABU_RS09990,ABU_RS11315,ABU_RS11320,ABU_RS11335	0.13214260239504436,0.14495840044489036,0.14503998076242144,0.1451202797137086,0.14519289046753212,0.14526806395384348,0.14539192935742473,0.14546283162292295,0.4438434836760347,0.4439259182377285,0.44400664431109693,0.4440899331169533,0.44416980494615915,0.4442889720068459,0.44436969808021437,0.4444529868860707,0.7255501439187853,0.7256616227820084,0.9453018920226836,0.9452164676064206,0.9450857…	0.7247817512945003,0.727269737418158,0.7286916268268545,0.47924720587412456,0.4778253164654281,0.4753373303417703,0.3640592144968651,0.36263732508816865,0.36014933896451085,0.29149886107897016,0.2900769716702737,0.2875889855466159,0.05982528144141743,0.05840339203272097,0.055915405909063146	10.4606
Lactococcus lactis IL1403	NC_002662	0.7	0.99	2365589	63	19	6.33333	0.273	0.162	9.94737	9.60245	L200081,L200082,L200083,L200084,L200085,L200086,L200087,L200088,L200141,L200140,L200139,L200138,L200137,L200089,L200090,L200091,L200092,NA,L200093,L200094,L200095,L200096,L200097,L200098,L200099,L200100,L200101,L200102,L200103,L200104,L200105,L200106,L200107,L200108,L200109,L200110,L200136,L15111,L200135,L200111,L200134,L200133,L200132,L200131,L200130,L200129,L200128,L200127,L200126,L200125,L2001…	NA,L200142,L200143,L200144,L200145,L200146,L200147,L200148,L200149,L200150,L200151,L200152,L200153,L200154,L200155,L200156,L200157,L200158,L200159	0.02240879544164265,0.022481504606252395,0.022559286503276772,0.022624809296965788,0.022694982095368216,0.022768113987679178,0.02293551415736208,0.04622146957903507,0.10287289973025746,0.10553608424793995,0.1298192543167896,0.21504961343665363,0.2315102073944375,0.23759494992579014,0.23791453206791205,0.3573110121834351,0.3765599180584624,0.407660417764878,0.4361197147940745,0.45444200154802883,0…	0.022850123161715752,0.4536781325919253,0.455815866576992,0.4571614088499735,0.3264354036140682,0.3250902840687879,0.32295297281142243,0.1260100550011012,0.12466535818352216,0.12252846965385787,0.09006890038802176,0.08872378084274149,0.08658646958537598,0.022238013450349998,0.02089247117736851,0.01875473719230179,0.006023024286974618,0.004677482013993132,0.0025397480289264113	9.2293
Neisseria meningitidis A	NC_003116	0.72	0.963	2184406	58	12	4	0.443	0.236	14.5	13.6755	NMA_RS00285,NMA_RS00290,NMA_RS00295,NMA_RS00300,NMA_RS00415,NMA_RS00760,NMA_RS00770,NMA_RS00775,NMA_RS00780,NMA_RS01095,NMA_RS01100,NMA_RS01345,NMA_RS01805,NMA_RS01810,NMA_RS01815,NMA_RS02010,NMA_RS02140,NMA_RS02145,NMA_RS02865,NMA_RS03090,NMA_RS03580,NMA_RS04280,NMA_RS04410,NMA_RS04650,NMA_RS04770,NMA_RS04775,NMA_RS05440,NMA_RS05470,NMA_RS05475,NMA_RS05480,NMA_RS05585,NMA_RS05590,NMA_RS06860,NMA…	NMA_RS01085,NMA_RS01090,NMA_RS01105,NMA_RS02135,NMA_RS02150,NMA_RS02155,NMA_RS09685,NMA_RS09690,NMA_RS09705,NMA_RS11130,NMA_RS11135,NMA_RS11150	0.15164442873714867,0.1515450882299353,0.15143933865774037,0.15133999815052696,0.13014430467596225,0.07786739278320971,0.07666386193775333,0.07658741094833103,0.0764876126507618,0.019917542801109318,0.019842007392398667,0.02122407647662568,0.10067359272955669,0.10076652417178858,0.10086128677544376,0.13323667852954074,0.15853875149583,0.15861428690454063,0.294639366491394,0.3382274174306425,0.435…	0.023112003904036154,0.02164707476540533,0.019006997783379095,0.1577037418868104,0.16034381886883664,0.16180874800746747,0.5151405004381053,0.5136755712994745,0.5110354943174483,0.250146721809041,0.24868179267041018,0.24604171568838393	12.7965
Fusobacterium nucleatum	NC_003454	0.72	0.963	2174500	47	15	5	0.329	0.294	9.4	9.29254	NA,NA,NA,NA,NA,NA,NA,NA,NA,NA,NA,NA,NA,NA,NA,NA,NA,NA,NA,NA,NA,NA,NA,NA,NA,NA,NA,NA,NA,NA,NA,NA,NA,NA,NA,NA,NA,NA,NA,NA,NA,NA,NA,NA,NA,NA,NA	NA,NA,NA,NA,NA,NA,NA,NA,NA,NA,NA,NA,NA,NA,NA	0.5119291791216372,0.5118510002299379,0.5117709818349045,0.5116854449298689,0.5116114049206714,0.5115263278914693,0.5114476891239366,0.5113699701080708,0.5112917912163716,0.5112002759255001,0.5111179581512991,0.35567302828236375,0.3555976086456657,0.35148815819728674,0.3514136583122557,0.35132674177971945,0.35123752586801565,0.3511501494596459,0.35107243044378017,0.35099287192458034,0.35091975166…	0.17684663140951942,0.17803173143251322,0.17437571855598988,0.10444653943435273,0.10563163945734652,0.1018137502874224,0.08163623821568176,0.0838174292940906,0.0852609795355254,0.3965123016785468,0.39869349275695565,0.4001370429983904,0.7093111060013796,0.7104962060243735,0.7068401931478501	9.1282
Streptococcus mutans UA159	NC_004350	0.75	0.924	2032925	65	15	5	0.223	0.215	13	12.9823	SMU_t01,SMU_t02,SMU_t03,SMU_t04,SMU_t05,SMU_t06,SMU_t07,SMU_t08,SMU_t09,SMU_t10,SMU_t11,SMU_t12,SMU_t13,SMU_t14,SMU_t15,SMU_t16,SMU_t17,SMU_t18,SMU_t19,SMU_t20,SMU_t21,SMU_t22,SMU_t23,SMU_t24,SMU_t25,SMU_t26,SMU_t27,SMU_t28,SMU_t29,SMU_t30,SMU_t31,SMU_t32,SMU_t33,SMU_t34,SMU_t35,SMU_t36,SMU_t37,SMU_t38,SMU_t39,SMU_t40,SMU_t41,SMU_t42,SMU_t43,SMU_t44,SMU_t45,SMU_t46,SMU_t47,SMU_t48,SMU_t49,SMU_t50…	SMU_r01,SMU_r02,SMU_r03,SMU_r04,SMU_r05,SMU_r06,SMU_r07,SMU_r08,SMU_r09,SMU_r10,SMU_r11,SMU_r12,SMU_r13,SMU_r14,SMU_r15	0.01669368028825461,0.020168476456337542,0.02026882447704662,0.020368680595693398,0.020452303946284296,0.020542322023685083,0.020615615430967696,0.02070022258568319,0.02079171636927088,0.020916659493094923,0.02099438001893823,0.02108980901902431,0.021184254214985796,0.02127673180269808,0.021357895642977482,0.02143463236469619,0.02153940750396596,0.021627949875179853,0.09722050739697727,0.10530688…	0.015838262601915957,0.0184104184856795,0.02007353935831376,0.18197523273116323,0.18454738861492676,0.18621050948756102,0.37266598620214714,0.3710028653295129,0.36843070944574935,0.3448223618677521,0.34315924099511785,0.3405870851113543,0.15861086857606652,0.15694774770343226,0.1543755918196687	12.9924
Actinobacillus pleuropneumoniae	NZ_LN908249	0.75	0.924	2337633	62	19	6.33333	0.367	0.253	9.78947	9.53819	MIDG2331_RS00320,MIDG2331_RS01195,MIDG2331_RS01305,MIDG2331_RS01615,MIDG2331_RS02225,MIDG2331_RS03045,MIDG2331_RS03710,MIDG2331_RS03805,MIDG2331_RS03865,MIDG2331_RS03870,MIDG2331_RS04105,MIDG2331_RS04115,MIDG2331_RS04525,MIDG2331_RS04530,MIDG2331_RS05780,MIDG2331_RS05785,MIDG2331_RS05790,MIDG2331_RS05795,MIDG2331_RS06445,MIDG2331_RS06450,MIDG2331_RS06455,MIDG2331_RS06460,MIDG2331_RS06470,MIDG2331…	MIDG2331_RS00315,MIDG2331_RS00325,MIDG2331_RS00330,MIDG2331_RS01300,MIDG2331_RS01310,MIDG2331_RS01315,MIDG2331_RS07455,MIDG2331_RS07460,MIDG2331_RS07475,MIDG2331_RS08405,MIDG2331_RS08410,MIDG2331_RS08415,MIDG2331_RS08430,MIDG2331_RS08980,MIDG2331_RS08985,MIDG2331_RS08995,MIDG2331_RS10105,MIDG2331_RS10120,MIDG2331_RS10125	0.4486315858819584,0.6083752239979501,0.6309305181780032,0.6893725405142723,0.8117300705457187,0.9748668845794015,0.9098023513528428,0.8906911392849092,0.8807344865511395,0.8806557744521916,0.8328591357154865,0.8312177317825339,0.7484908880050889,0.7483882200499394,0.5073324170218336,0.5072271823678054,0.5071373479070496,0.5070654803384449,0.39016218542431597,0.3900535285051161,0.3899457271522091…	0.44780938667446946,0.45009417645969235,0.4515191221205382,0.6301083189705142,0.6323931087557371,0.6338180544165829,0.23697304067832717,0.23554809501748136,0.2331726152052097,0.0694257824046803,0.06927862500229934,0.06789474652351331,0.06551926671124167,0.028670026475498933,0.030094972136344756,0.03237976192156767,0.2065722035922662,0.20894768340453784,0.21037262906538365	9.2548
Staphylococcus epidermidis ATCC 12228	NC_004461	0.8	0.866	2499279	60	16	5.33333	0.575	0.408	11.25	10.6948	SEt01,SEt02,SEt03,SEt04,SEt05,SEt06,SEt07,SEt08,SEt09,SEt10,SEt11,SEt12,SEt13,SEt14,SEt15,SEt16,SEt17,SEt18,SEt19,SEt20,SEt21,SEt22,SEt23,SEt24,SEt25,SEt26,SEt27,SEt28,SEt29,SEt30,SEt31,SEt32,SEt33,SEt34,SEt35,SEt36,SEt37,SEt38,SEt39,SEt40,SEt41,SEt42,SEt43,SEt44,SEt45,SEt46,SEt47,SEt48,SEt49,SEt50,SEt51,SEt52,SEt53,SEt54,SEt55,SEt56,SEt57,SEt58,SEt59,SEt60	SEr01,SEr02,SEr03,SEr04,SEr05,SEr06,SEr07,SEr08,SEr09,SEr10,SEr11,SEr12,SEr13,SEr14,SEr15,SEr16	0.018079214045330673,0.018142432277468822,0.43703003946338126,0.5753343264197395,0.5754023460365969,0.6721726545935848,0.754526805530715,0.7544199747207094,0.7543603575271108,0.7542935382564332,0.7542199170240698,0.7541498968302458,0.7540822773287816,0.7540110567887779,0.7273569697500759,0.7272613421710822,0.7271925223234381,0.7271213017834344,0.7270544825127567,0.7269920645114051,0.7269252452407…	0.7254024060539059,0.7240956291794554,0.7219802190951871,0.6257984802817133,0.6244917034072627,0.6225259364800808,0.5543234668878505,0.5530186905903662,0.5510549242401509,0.13481127957302885,0.13350490281397154,0.13146591476981961,0.13012992947165963,0.09901695649025179,0.0977101796158012,0.09574601315019252	9.971
Chromobacterium violaceum ATCC12472	NC_005085	0.8	0.866	4751080	98	25	8.33333	0.466	0.371	11.76	11.1409	CV_RS01960,CV_RS01965,CV_RS02345,CV_RS02350,CV_RS03165,CV_RS03595,CV_RS04135,CV_RS04485,CV_RS04585,CV_RS04735,CV_RS04740,CV_RS04985,CV_RS04990,CV_RS04995,CV_RS05005,CV_RS05010,CV_RS05015,CV_RS05020,CV_RS05435,CV_RS05440,CV_RS05875,CV_RS05925,CV_RS06340,CV_RS06345,CV_RS06350,CV_RS06355,CV_RS06360,CV_RS06365,CV_RS06420,CV_RS06565,CV_RS06610,CV_RS06645,CV_RS06650,CV_RS06655,CV_RS07500,CV_RS07505,CV_…	CV_RS01955,CV_RS01970,CV_RS01975,CV_RS02340,CV_RS02355,CV_RS02360,CV_RS05430,CV_RS05445,CV_RS05450,CV_RS07495,CV_RS07510,CV_RS07515,CV_RS07520,CV_RS15160,CV_RS15165,CV_RS15180,CV_RS17365,CV_RS17370,CV_RS17385,CV_RS19445,CV_RS19450,CV_RS19465,CV_RS20260,CV_RS20265,CV_RS20280	0.07854782491559814,0.07861623041497934,0.11258850619227628,0.11262576087963158,0.1876160788704884,0.22036231762041472,0.27043345933977114,0.302586359311988,0.3111997693156082,0.3243359404598533,0.3243704589272334,0.34610151797065086,0.346140035528764,0.34617329112538625,0.3474542630307214,0.34748751862734367,0.347522458051643,0.3475565555621038,0.38702631822659267,0.38709472372597387,0.432412840…	0.07813086708706231,0.07934638019145121,0.08003253996985948,0.11221364405566735,0.11335633161302272,0.1140412285206732,0.3866093603980569,0.38782529445936503,0.3885101913670155,0.5940573511706811,0.5952728642750701,0.5959577611827206,0.5960436363942514,0.6802375459895434,0.679552649081893,0.6784099615245376,0.49137859181491367,0.49069369490726317,0.4894781818028743,0.31269458733593203,0.312009690…	10.3603
Lactobacillus johnsonii NCC533	NC_005362	0.9	0.77	1992676	78	18	6	0.336	0.291	13	12.8778	LJ_RS00085,LJ_RS00095,LJ_RS00335,LJ_RS00345,LJ_RS00905,LJ_RS01015,LJ_RS01485,LJ_RS01490,LJ_RS01595,LJ_RS01600,LJ_RS01605,LJ_RS01610,LJ_RS02660,LJ_RS02665,LJ_RS02670,LJ_RS02675,LJ_RS03365,LJ_RS03935,LJ_RS03940,LJ_RS06230,LJ_RS06350,LJ_RS06935,LJ_RS07440,LJ_RS07655,LJ_RS07750,LJ_RS07755,LJ_RS07775,LJ_RS07845,LJ_RS07910,LJ_RS07930,LJ_RS07935,LJ_RS07940,LJ_RS07945,LJ_RS07950,LJ_RS07955,LJ_RS07960,LJ_…	LJ_RS02645,LJ_RS02650,LJ_RS02655,LJ_RS07915,LJ_RS07920,LJ_RS07925,LJ_RS08010,LJ_RS08015,LJ_RS08020,LJ_RS08185,LJ_RS08190,LJ_RS08195,LJ_RS09065,LJ_RS09070,LJ_RS09085,LJ_RS09095,LJ_RS09100,LJ_RS09115	0.02028729206353667,0.02210595199621012,0.08696396202895001,0.08865013680096513,0.21051741477289834,0.23044237999554368,0.32951116990418916,0.32962609074430566,0.34255895087811566,0.3426899305255847,0.34290572074938425,0.3430643014719904,0.5662481005441928,0.5663519809542544,0.5665517123707015,0.5666475633770869,0.7107733520150792,0.8320600037336727,0.8321377885817866,0.6775115472861619,0.6639222…	0.5621004117076736,0.5645629294476372,0.5661397035945633,0.3333642799933356,0.33178750584640954,0.3293249881064458,0.3266727757046304,0.3250960015577043,0.32263348381774054,0.3121706689898408,0.3105938948429148,0.308131377102951,0.1130213843093408,0.11144461016241476,0.10875024339129893,0.10748611415001737,0.10590934000309132,0.1032149732319755	12.6888
Ureaplasma urealyticum	NC_011374	0.9	0.77	874478	30	6	2	0.559	0.334	15	14.9485	UUR10_RS00630,UUR10_RS00775,UUR10_RS00780,UUR10_RS01300,UUR10_RS01490,UUR10_RS01495,UUR10_RS01500,UUR10_RS01505,UUR10_RS01510,UUR10_RS02240,UUR10_RS02760,UUR10_RS02765,UUR10_RS02770,UUR10_RS02775,UUR10_RS02780,UUR10_RS02785,UUR10_RS02790,UUR10_RS02795,UUR10_RS02800,UUR10_RS02825,UUR10_RS02830,UUR10_RS02855,UUR10_RS02920,UUR10_RS02925,UUR10_RS02930,UUR10_RS02935,UUR10_RS02940,UUR10_RS02945,UUR10_R…	UUR10_RS00605,UUR10_RS00610,UUR10_RS00615,UUR10_RS01470,UUR10_RS01475,UUR10_RS01480	0.2600248376745899,0.343467760195225,0.3436495829512006,0.5748217793929635,0.6987597172255906,0.6989529753750238,0.6992754534705276,0.6996036492627602,0.6997980509515391,0.9327232932103495,0.508047086376101,0.5078709813168542,0.5076914456395701,0.5073643933866833,0.5070133268075354,0.5068315040515599,0.5066462506775471,0.5063649399984905,0.5061819737031692,0.49446526956653,0.49410391113327035,0.4…	0.24738987144330676,0.253127008340976,0.2567131477292739,0.6876982611340708,0.6934376851104316,0.6970238244987296	14.8622
Gluconobacter oxydans 621H	NC_006677	0.94	0.737	2702173	55	12	4	0.464	0.332	13.75	13.2762	GOX_RS01275,GOX_RS01365,GOX_RS01565,GOX_RS01595,GOX_RS01705,GOX_RS01840,GOX_RS02005,GOX_RS02010,GOX_RS02025,GOX_RS02145,GOX_RS02245,GOX_RS02260,GOX_RS02265,GOX_RS03430,GOX_RS03575,GOX_RS03640,GOX_RS04225,GOX_RS04890,GOX_RS04920,GOX_RS04925,GOX_RS05490,GOX_RS05545,GOX_RS06170,GOX_RS06340,GOX_RS06455,GOX_RS06695,GOX_RS06820,GOX_RS06960,GOX_RS06965,GOX_RS06980,GOX_RS07695,GOX_RS07725,GOX_RS07730,GOX…	GOX_RS02250,GOX_RS02255,GOX_RS02270,GOX_RS06955,GOX_RS06970,GOX_RS06975,GOX_RS07765,GOX_RS07780,GOX_RS07785,GOX_RS08550,GOX_RS08565,GOX_RS08570	0.8178118129372176,0.8052548819043044,0.7705298661484664,0.7653977002952809,0.7464699706495476,0.7287224023036275,0.7022670273146834,0.7021967135338855,0.700717533629416,0.6854024520265727,0.6672167178045225,0.6646813508979625,0.6646202889304275,0.48808940064163175,0.46755185548815714,0.4557043534962417,0.3512650744419399,0.2337814788320363,0.22853644085704358,0.2283721286534948,0.147510540590850…	0.667105696045368,0.6659888171482728,0.6639482372150117,0.09169620153853954,0.09373641139927014,0.09485514065901776,0.22148803944085002,0.22352898944664165,0.2246484588514503,0.3440975096709204,0.3461380896041815,0.3472571889364597	12.6264
Pasteurella multocida PM70	NC_002663	1	0.693	2257487	56	19	6.33333	0.516	0.434	8.84211	8.6737	PM_RS00535,PM_RS00540,PM_RS01060,PM_RS01530,PM_RS01535,PM_RS01555,PM_RS02075,PM_RS02210,PM_RS02395,PM_RS02400,PM_RS02405,PM_RS02415,PM_RS02420,PM_RS03380,PM_RS03520,PM_RS03525,PM_RS03530,PM_RS03535,PM_RS03935,PM_RS04400,PM_RS04405,PM_RS04640,PM_RS04645,PM_RS04735,PM_RS04810,PM_RS04920,PM_RS05010,PM_RS05015,PM_RS05020,PM_RS05150,PM_RS05180,PM_RS05185,PM_RS05190,PM_RS05515,PM_RS05520,PM_RS05525,PM_…	PM_RS01525,PM_RS01540,PM_RS01545,PM_RS02410,PM_RS02425,PM_RS02430,PM_RS04725,PM_RS04730,PM_RS04740,PM_RS07760,PM_RS07775,PM_RS07780,PM_RS08085,PM_RS08095,PM_RS08100,PM_RS08960,PM_RS08965,PM_RS08970,PM_RS08980	0.6309267783158884,0.6310082848760591,0.7218717095602323,0.8181314000922264,0.8182532169620468,0.8223219004140445,0.9311903014280923,0.959806191574968,0.9939481379073279,0.9940469203144913,0.9941270979633549,0.9957882370972679,0.9959100539670882,0.8146266180048878,0.7839039604657746,0.7837976475612041,0.7837010800062193,0.7836248890912771,0.6900810503006218,0.5934957764983807,0.593400537854703,0.…	0.8173429127166624,0.8198572129097532,0.8213362911945894,0.9949997497217038,0.9975144928852303,0.9989940141405023,0.5318241035275064,0.5303467971244131,0.5280296187752134,0.012607824541182297,0.01512256770470882,0.01659987410780217,0.0753116186272612,0.07762835400602529,0.07910566040911864,0.23072558114398886,0.23087441921038748,0.23235172561348083,0.23466846099224492	8.3431
Listeria monocytogenes strain EGD	NC_003210	1	0.693	2944528	67	18	6	0.501	0.403	11.1667	10.8575	lmot01,lmot02,lmot03,lmot04,lmot05,lmot06,lmot07,lmot08,lmot09,lmot10,lmot11,lmot12,lmot13,lmot14,lmot15,lmot16,lmot17,lmot18,lmot19,lmot20,lmot21,lmot22,lmot23,lmot24,lmot25,lmot26,lmot27,lmot28,lmot29,lmot30,lmot31,lmot32,lmot33,lmot34,lmot35,lmot36,lmot37,lmot38,lmot39,lmot40,lmot41,lmot42,lmot43,lmot44,lmot45,lmot46,lmot47,lmot48,lmot49,lmot50,lmot51,lmot52,lmot53,lmot54,lmot55,lmot56,lmot57,…	lmor01,lmor02,lmor03,lmor04,lmor05,lmor06,lmor07,lmor08,lmor09,lmor10,lmor11,lmor12,lmor13,lmor14,lmor15,lmor16,lmor17,lmor18	0.055062475208250694,0.16353079339031587,0.16358682953600712,0.1636652801399749,0.16372131628566616,0.16378312585242863,0.16385104845326653,0.16391353724603738,0.16397059223074123,0.16403443947552884,0.45904403014676715,0.6350882042894481,0.6351449196611477,0.6373707432906055,0.6374383262784392,0.6583245260360914,0.859246031961659,0.8186378258247162,0.8185790727749914,0.8185002825580194,0.8184462…	0.16068347796319138,0.1623727130460298,0.16345981427244027,0.16479653105693,0.16646233284247933,0.1675494340688898,0.8172773361299333,0.8161895556775144,0.8145033771117136,0.7453330380964284,0.7442452576440095,0.7425590790782088,0.34525465541506145,0.34416755418865097,0.3423108898947471,0.185630430411937,0.18454332918552652,0.1826866648916227	10.3451
Mycoplasma gallisepticum R	NC_004829	1	0.693	1012800	32	6	2	0.494	0.43	16	15.8979	MGA_RS00700,MGA_RS00705,MGA_RS00710,MGA_RS00715,MGA_RS00720,MGA_RS00725,MGA_RS00885,MGA_RS00890,MGA_RS00895,MGA_RS00900,MGA_RS00905,MGA_RS00910,MGA_RS00915,MGA_RS00920,MGA_RS00925,MGA_RS00940,MGA_RS01090,MGA_RS01095,MGA_RS01100,MGA_RS01105,MGA_RS01110,MGA_RS01300,MGA_RS01345,MGA_RS01630,MGA_RS01825,MGA_RS01830,MGA_RS01865,MGA_RS02425,MGA_RS02570,MGA_RS02855,MGA_RS02905,MGA_RS03900	MGA_RS00370,MGA_RS00375,MGA_RS01370,MGA_RS01375,MGA_RS01380,MGA_RS03535	0.33021228278041076,0.3303702606635071,0.3307642180094787,0.3309162717219589,0.33107424960505527,0.3312421011058452,0.3866212480252765,0.3869223933649289,0.3870843206951027,0.38724328593996843,0.3875918246445498,0.38788605845181673,0.38803712480252767,0.3881872037914692,0.38857128751974723,0.3966242101105845,0.4839711690363349,0.48413605845181673,0.48429403633491314,0.4844707740916272,0.484636650…	0.15656496840442338,0.15968108214849921,0.6561562006319115,0.6618295813586098,0.6649456951026856,0.28031101895734595	15.7175
Wolinella succinogenes	NC_005090	1	0.693	2110355	40	9	3	0.474	0.375	13.3333	13.0781	WS_RS00605,WS_RS00610,WS_RS00615,WS_RS00620,WS_RS00660,WS_RS00665,WS_RS00710,WS_RS00870,WS_RS00875,WS_RS00880,WS_RS00885,WS_RS00890,WS_RS01425,WS_RS01585,WS_RS01590,WS_RS01860,WS_RS02250,WS_RS02255,WS_RS02260,WS_RS02265,WS_RS02280,WS_RS03145,WS_RS03940,WS_RS04145,WS_RS04305,WS_RS04310,WS_RS04590,WS_RS04595,WS_RS04600,WS_RS04605,WS_RS04905,WS_RS05200,WS_RS05845,WS_RS05850,WS_RS06860,WS_RS06865,WS_…	WS_RS00655,WS_RS00670,WS_RS00675,WS_RS01580,WS_RS01595,WS_RS01600,WS_RS06850,WS_RS06855,WS_RS06870	0.12197284343155536,0.12209130691281798,0.1221898685292285,0.12234292334701981,0.1307434057303155,0.13081780079654845,0.1395807814325078,0.16901232257132093,0.16913410303005894,0.16921323663554236,0.16933975563353085,0.16943689568816622,0.27521625508504494,0.3005167377052676,0.3005911327715005,0.35016241343281107,0.42964524925901093,0.42978124533550044,0.42987506841266043,0.4300238585451263,0.431…	0.12989425949662498,0.1324942959833772,0.13403811207119182,0.29966759147157707,0.3022676279583293,0.3038114440461439,0.6940405761116021,0.6924962861698624,0.6898957758291852	12.6938
Thiomicrospira crunogena	NC_007520	1	0.693	2427734	43	9	3	0.599	0.428	14.3333	13.7883	TCR_RS01425,TCR_RS01430,TCR_RS01435,TCR_RS01445,TCR_RS02000,TCR_RS02025,TCR_RS02700,TCR_RS02835,TCR_RS03755,TCR_RS03760,TCR_RS03765,TCR_RS04000,TCR_RS04005,TCR_RS04250,TCR_RS04330,TCR_RS04700,TCR_RS04705,TCR_RS05960,TCR_RS05965,TCR_RS05970,TCR_RS06145,TCR_RS06150,TCR_RS06155,TCR_RS06160,TCR_RS06340,TCR_RS06345,TCR_RS06350,TCR_RS06355,TCR_RS07055,TCR_RS07060,TCR_RS07865,TCR_RS07870,TCR_RS08305,TCR…	TCR_RS07855,TCR_RS07860,TCR_RS07875,TCR_RS09305,TCR_RS09310,TCR_RS09325,TCR_RS10175,TCR_RS10180,TCR_RS10195	0.2708488656500259,0.2709328946251937,0.2710527594868301,0.2722205150976178,0.36514338061748114,0.36831835777725236,0.4867617292504039,0.5091278533809718,0.6543056199731931,0.654391708482066,0.6545053947425871,0.691703044897011,0.691880164795649,0.7328615902730694,0.7451660684407765,0.8079987346224916,0.8081000636807821,0.9754293509915007,0.9753646816331608,0.9752547025333088,0.9381933935101622,0…	0.6552715412808817,0.6539097775950743,0.6514486348174883,0.39345373092768815,0.3920919672418807,0.38963164827777674,0.2399855173589858,0.23862375367317837,0.2361634347090744	12.9783
Pseudomonas putida KT2440	NC_002947	1.1	0.63	6181873	75	22	7.33333	0.491	0.28	10.2273	9.12634	PP_t74,PP_t73,PP_t72,PP_t71,PP_t01,PP_t02,PP_t03,PP_t04,PP_t75,PP_t05,PP_t06,PP_t07,PP_t08,PP_t09,PP_t10,PP_t11,PP_t12,PP_t70,PP_t69,PP_t68,PP_t67,PP_t66,PP_t65,PP_t13,PP_t14,PP_t64,PP_t15,PP_t16,PP_t17,PP_t18,PP_t19,PP_t20,PP_t21,PP_t22,PP_t23,PP_t24,PP_t63,PP_t25,PP_t26,PP_t27,PP_t28,PP_t29,PP_t30,PP_t31,PP_t32,PP_t33,PP_t34,PP_t62,PP_t35,PP_t36,PP_t37,PP_t38,PP_t39,PP_t40,PP_t41,PP_t42,PP_t43,…	PP_16SA,PP_23SA,PP_5SA,PP_16SB,PP_23SB,PP_r01,PP_5SB,PP_16SC,PP_23SC,PP_5SC,PP_16SD,PP_23SD,PP_5SD,PP_16SE,PP_23SE,PP_5SE,PP_16SF,PP_23SF,PP_5SF,PP_5SG,PP_23SG,PP_16SG	0.07970707259757683,0.10549003513983544,0.10844286189638642,0.14824325896051246,0.16935482175062477,0.16938814498453786,0.16942179174499378,0.1698753759580632,0.18608082048919478,0.22340203365549569,0.22343454807305166,0.23438786270762924,0.2344139065943283,0.23444059753411303,0.23448022953561162,0.23450659694885354,0.23695569287819404,0.26021708954551476,0.26879733698832053,0.31058305468261804,0…	0.05280017884547288,0.05361028930875804,0.05414184341865321,0.054556927973124,0.05536703843640916,0.05589859254630433,0.05597138601844457,0.16718622333393132,0.16799633379721648,0.16852368206205465,0.22311587442834882,0.22399489604526007,0.2245261266286124,0.4261866913150755,0.4269968017783607,0.42752803236171305,0.8219201526786462,0.8227991742955574,0.8233304048789096,0.2857787599324671,0.285247…	7.4237
Thermoanaerobacter tengcongensis	NC_003869	1.1	0.63	2689445	56	12	4	0.466	0.35	14	13.5997	TTE_RS00130,TTE_RS00135,TTE_RS00155,TTE_RS00195,TTE_RS00200,TTE_RS00260,TTE_RS00265,TTE_RS02310,TTE_RS02315,TTE_RS02320,TTE_RS02760,TTE_RS02960,TTE_RS02965,TTE_RS02970,TTE_RS02975,TTE_RS02980,TTE_RS02985,TTE_RS02990,TTE_RS02995,TTE_RS03000,TTE_RS03760,TTE_RS04210,TTE_RS04480,TTE_RS04485,TTE_RS04750,TTE_RS04970,TTE_RS07435,TTE_RS07715,TTE_RS08050,TTE_RS08305,TTE_RS08310,TTE_RS08315,TTE_RS08320,TTE…	TTE_RS00245,TTE_RS00250,TTE_RS00255,TTE_RS00390,TTE_RS00395,TTE_RS00400,TTE_RS07270,TTE_RS07275,TTE_RS07280,TTE_RS10745,TTE_RS10750,TTE_RS10765	0.02119656657786272,0.02127390595457427,0.025816850688524955,0.03299751435705136,0.033075969205542406,0.04232955126429431,0.042478280834893446,0.37003545341139155,0.3700949452396312,0.3701707973206368,0.43160168733697846,0.4646572062265635,0.46473231465971604,0.4647966401990002,0.4648855061174332,0.4649446261217463,0.46500337430213295,0.4650688153131966,0.46512793531750973,0.4653342975967161,0.58…	0.039356447148017525,0.04108914664549749,0.04225593012684773,0.06163873959125396,0.06337143908873392,0.06453785074615767,0.8966991330925154,0.895550197159637,0.8938029965290236,0.40104445340953243,0.39990890313800803,0.3980646564625787	12.7773
Thermotoga maritima	NC_000853	1.2	0.578	1860725	46	3	1	0.401	0.037	46	43.5989	TMtRNA-Pro-2,TMtRNA-Ile-1,TMtRNA-Ala-2,TMtRNA-Ala-3,TMtRNA-Arg-3,TMtRNA-His-1,TMtRNA-Arg-4,TMtRNA-Gly-2,TMtRNA-Ser-2,TMtRNA-Arg-5,TMtRNA-Thr-1,TMtRNA-Gln-1,TMtRNA-Met-2,TMtRNA-Met-3,TMtRNA-Thr-2,TMtRNA-Tyr-1,TMtRNA-Trp-1,TMtRNA-Ser-3,TMtRNA-Gly-3,TMtRNA-Leu-3,TMtRNA-Lys-2,TMtRNA-Thr-3,TMtRNA-Gln-2,TMtRNA-Leu-4,TMtRNA-Ser-4,TMtRNA-Leu-5,TMtRNA-Asn-1,TMtRNA-Pro-1,TMtRNA-Met-1,TMtRNA-Gly-1,TMtRNA-Le…	TMrrnaA16S,TMrrnaA23S,TMrrnaA5S	0.006868290585658816,0.036161173736043745,0.036248773999381964,0.04877614908167515,0.05291163390613873,0.05299923416947695,0.05309328353195663,0.05318733289443631,0.054940413011057516,0.05504413602224939,0.20581225060124414,0.28197772373671554,0.34072256781630816,0.3409181904902659,0.3410213760765293,0.3411186499885797,0.34139864837630496,0.3716207392279891,0.3803700170632415,0.38046890325007726,…	0.0352394899837429,0.037962084671297476,0.0396909806661382	39.2568
Corynebacterium glutamicum	NC_006958	1.2	0.578	3282708	60	18	6	0.478	0.385	10	9.76144	CGTRNA_RS00070,CGTRNA_RS00075,CGTRNA_RS00125,CGTRNA_RS00130,CGTRNA_RS00135,CGTRNA_RS00260,CGTRNA_RS01070,CGTRNA_RS01150,CGTRNA_RS01155,CGTRNA_RS01195,CGTRNA_RS01220,CGTRNA_RS01275,CGTRNA_RS01460,CGTRNA_RS01645,CGTRNA_RS02410,CGTRNA_RS02415,CGTRNA_RS02420,CGTRNA_RS02425,CGTRNA_RS02430,CGTRNA_RS03945,CGTRNA_RS04045,CGTRNA_RS04235,CGTRNA_RS04820,CGTRNA_RS04905,CGTRNA_RS05890,CGTRNA_RS06495,CGTRNA_RS…	CGTRNA_RS00405,CGTRNA_RS00410,CGTRNA_RS00415,CGTRNA_RS04085,CGTRNA_RS04090,CGTRNA_RS04095,CGTRNA_RS07055,CGTRNA_RS07060,CGTRNA_RS07065,CGTRNA_RS12590,CGTRNA_RS12595,CGTRNA_RS12600,CGTRNA_RS12620,CGTRNA_RS12625,CGTRNA_RS12630,CGTRNA_RS14580,CGTRNA_RS14585,CGTRNA_RS14590	0.008110681790765429,0.008163077556700139,0.01337889327957284,0.013625640781939789,0.013678036547874499,0.02934863533399864,0.1341684974722089,0.14127208390146184,0.1413400156212493,0.1462801443198725,0.1479044130638485,0.15517067006873594,0.17724847899965515,0.19989045629401092,0.30076631853944974,0.3011918818243962,0.301389889079382,0.3014581254257156,0.3015607845717621,0.5072650384987029,0.516…	0.04619874810674601,0.04783977131075929,0.048886163496722826,0.5219928181245483,0.5236326228223771,0.5246756641163333,0.9017046292268457,0.9033465663104973,0.9043920446168224,0.3709385665736947,0.36988973737536207,0.3682481049182565,0.3655369286576814,0.36448870871244105,0.3628470762553355,0.10049599294241218,0.09944990538299477,0.0978079682993431	9.3203
Yersinia pestis CO92	NC_003143	1.25	0.555	4653728	70	19	6.33333	0.478	0.243	11.0526	10.1871	YPt_01,YPt_02,YPt_03,YPt_04,YPt_05,YPt_06,YPt_07,YPt_08,YPt_09,YPt_10,YPt_11,YPt_12,YPt_13,YPt_14,YPt_15,YPt_16,YPt_17,YPt_18,YPt_19,YPt_20,YPt_21,YPt_22,YPt_23,YPt_24,YPt_25,YPt_26,YPt_27,YPt_28,YPt_29,YPt_30,YPt_31,YPt_32,YPt_33,YPt_34,YPt_35,YPt_36,YPt_37,YPt_38,YPt_39,YPt_40,YPt_41,YPt_42,YPt_43,YPt_44,YPt_45,YPt_46,YPt_47,YPt_48,YPt_49,YPt_50,YPt_51,YPt_52,YPt_53,YPt_54,YPt_55,YPt_56,YPt_57,…	YPOr01,YPOr02,YPOr03,YPOr04,YPOr05,YPOr06,YPOr07,YPOr08,YPOr09,YPOr10,YPOr11,YPOr12,YPOr13,YPOr14,YPOr15,YPOr16,YPOr17,YPOr18,YPOr19	0.006055790110638181,0.14994559200709626,0.16312986061927126,0.19232516382564688,0.3004419252693754,0.41756759312104186,0.45729918035605005,0.5006556034216009,0.5007415560170255,0.5240117170578082,0.5255526322122823,0.5287186960647464,0.5471720736579362,0.5472163392445798,0.5472597453052692,0.5950171561380467,0.5950545455170564,0.60885444959396,0.7047322060936952,0.7725926397073486,0.849698134484…	0.005645796230462975,0.0068050818612518825,0.007501512765679472,0.5236053761629386,0.524761008808422,0.5254574397128495,0.43173301060998837,0.4310365797055608,0.42985516128145007,0.20566113876874625,0.2055556319578626,0.204859201053435,0.2036777826293243,0.18713427170646846,0.18643784080204087,0.18525642237793014,0.1155800253044441,0.1148835944000165,0.11372796175453315	8.7393
Bdellovibrio bacteriovorus	NC_005363	1.4	0.495	3782950	36	6	2	0.535	0.664	18	18.6368	BD_RS00365,BD_RS00430,BD_RS00435,BD_RS00460,BD_RS01115,BD_RS01540,BD_RS03120,BD_RS03715,BD_RS04000,BD_RS04010,BD_RS04320,BD_RS05520,BD_RS06115,BD_RS06620,BD_RS06625,BD_RS06995,BD_RS07470,BD_RS07940,BD_RS07990,BD_RS08175,BD_RS08555,BD_RS08585,BD_RS09435,BD_RS09740,BD_RS10345,BD_RS10510,BD_RS12260,BD_RS12820,BD_RS13270,BD_RS13695,BD_RS13705,BD_RS13710,BD_RS13715,BD_RS13720,BD_RS17110,BD_RS17355	BD_RS04005,BD_RS04015,BD_RS04020,BD_RS07985,BD_RS07995,BD_RS08000	0.03790480973843165,0.04473413605783846,0.04485361952973209,0.04613330866122999,0.12085991091608402,0.165111090551025,0.33371284315150873,0.4019994977464677,0.43238742251417545,0.433446120091463,0.4689094489750063,0.6078711058829749,0.6731368376531542,0.729266313326901,0.7293207681835604,0.7742121889001969,0.8328687928732867,0.8849310723112914,0.8923810782590307,0.90881402080387,0.953741920987589…	0.43295126819016905,0.434303123223939,0.43524683117672713,0.8918862263577367,0.8932380813915066,0.894181260656366	20.432
Bordetella bronchiseptica RB50	NC_002927	1.42	0.488	5339179	56	9	3	0.501	0.568	18.6667	19.1704	AYT36_RS00035,AYT36_RS00040,AYT36_RS00045,AYT36_RS00055,AYT36_RS01595,AYT36_RS01935,AYT36_RS02545,AYT36_RS02620,AYT36_RS04555,AYT36_RS06765,AYT36_RS06770,AYT36_RS06775,AYT36_RS06835,AYT36_RS06840,AYT36_RS06845,AYT36_RS07260,AYT36_RS07450,AYT36_RS07925,AYT36_RS08350,AYT36_RS08555,AYT36_RS08560,AYT36_RS08815,AYT36_RS08900,AYT36_RS08980,AYT36_RS09460,AYT36_RS09465,AYT36_RS09995,AYT36_RS10040,AYT36_R…	AYT36_RS09455,AYT36_RS09470,AYT36_RS09475,AYT36_RS17205,AYT36_RS17210,AYT36_RS17225,AYT36_RS21395,AYT36_RS21400,AYT36_RS21415	0.0030167559469349127,0.0031173332079707386,0.0031474876568101575,0.003684087010381184,0.12098283275387471,0.14883074719914804,0.19949527820663066,0.20451084333377847,0.3607661402623887,0.5362485505730376,0.5362903172941008,0.5363285254156116,0.5417819855824275,0.5418237523034909,0.5418638333721345,0.5723072779541574,0.5903149154579759,0.6261189220290235,0.6563949251373666,0.6683491975077067,0.66…	0.7399924220559003,0.7410422089238814,0.7416677732662643,0.644353935314774,0.6437283709723911,0.64267858410441,0.32069406176492676,0.3200684974225438,0.31901871055456277	20.8115
Pseudomonas syringae tomato DC3000	NC_004578	1.47	0.472	6397126	63	15	5	0.513	0.33	12.6	11.6781	PSPTO_t01,PSPTO_t02,PSPTO_t03,PSPTO_t04,PSPTO_t05,PSPTO_t06,PSPTO_t07,PSPTO_t08,PSPTO_t09,PSPTO_t10,PSPTO_t11,PSPTO_t12,PSPTO_t13,PSPTO_t14,PSPTO_t15,PSPTO_t16,PSPTO_t17,PSPTO_t18,PSPTO_t19,PSPTO_t20,PSPTO_t21,PSPTO_t22,PSPTO_t23,PSPTO_t24,PSPTO_t25,PSPTO_t26,PSPTO_t27,PSPTO_t28,PSPTO_t29,PSPTO_t30,PSPTO_t31,PSPTO_t32,PSPTO_t33,PSPTO_t34,PSPTO_t35,PSPTO_t36,PSPTO_t37,PSPTO_t38,PSPTO_t39,PSPTO_t40…	PSPTO_r01,PSPTO_r02,PSPTO_r03,PSPTO_r04,PSPTO_r05,PSPTO_r06,PSPTO_r07,PSPTO_r08,PSPTO_r09,PSPTO_r10,PSPTO_r11,PSPTO_r12,PSPTO_r13,PSPTO_r14,PSPTO_r15	0.10137786874918518,0.18329778090973978,0.20904496800594516,0.209082641173552,0.2109311275094472,0.21096348579033772,0.21099506247024055,0.2110704088054542,0.2593219204999245,0.2593595936675313,0.2810843494406707,0.28111733300235137,0.2811428131945502,0.28119643102230596,0.3357740647909702,0.33581173795857705,0.3635599799034754,0.3813514068661458,0.4852374331848396,0.6116427908407619,0.6116671767…	0.20876343533017797,0.20962429065802363,0.2101428047532595,0.2590403878241573,0.25990124315200297,0.2604197572472388,0.33549253211520297,0.33635338744304866,0.33687190153828456,0.7901626449127311,0.7896441308174952,0.7887832754896495,0.057186305225190186,0.05666779112995429,0.05580693580210863	9.8053
Bacteroides thetaiotaomicron VPI5482	NC_004663	1.47	0.472	6260361	71	15	5	0.563	0.458	14.2	13.6576	BT_t01,BT_t02,BT_t03,BT_t04,BT_t05,BT_t06,BT_t07,BT_t08,BT_t09,BT_t10,BT_t11,BT_t12,BT_t13,BT_t14,BT_t15,BT_t16,BT_t17,BT_t18,BT_t19,BT_t20,BT_t21,BT_t22,BT_t23,BT_t24,BT_t25,BT_t26,BT_t27,BT_t28,BT_t29,BT_t30,BT_t31,BT_t32,BT_t33,BT_t34,BT_t35,BT_t36,BT_t37,BT_t38,BT_t39,BT_t40,BT_t41,BT_t42,BT_t43,BT_t44,BT_t45,BT_t46,BT_t47,BT_t48,BT_t49,BT_t50,BT_t51,BT_t52,BT_t53,BT_t54,BT_t55,BT_t56,BT_t57,…	BT_r01,BT_r02,BT_r03,BT_r04,BT_r05,BT_r06,BT_r07,BT_r08,BT_r09,BT_r10,BT_r11,BT_r12,BT_r13,BT_r14,BT_r15	0.7028422162875272,0.833449221219032,0.9341961270284573,0.934232227183065,0.934265931309712,0.9342967602028062,0.9343322214166244,0.934369120247219,0.9713379148582646,0.9918233149813565,0.9918565399024114,0.9999330709522981,0.9999678932253268,0.98137647333756,0.9813459639148605,0.9813159336977532,0.9670517403069887,0.9610527252342157,0.897072868481546,0.8589001496878534,0.842628723806822,0.842582…	0.8131157292686476,0.8125727893327558,0.8117404092192128,0.5861438341974209,0.585581087097054,0.584732254258181,0.36442978288312766,0.36386703578276075,0.3630183626790851,0.27042561922547276,0.2698627123899085,0.26901387955103545,0.25953695002572535,0.26038594259979575,0.26092904227088504	12.8418
Deinococcus radiodurans chromosome1	NC_001263	1.5	0.462	2648638	48	8	2.66667	0.422	0.172	18	17.2632	DR_t01,DR_t02,DR_t03,DR_t04,DR_t05,DR_t06,DR_t0253,DR_t07,DR_t08,DR_t09,DR_t10,DR_t11,DR_t12,DR_t13,DR_t14,DR_t15,DR_t16,DR_t0595,DR_t17,DR_t18,DR_t0852,DR_t19,DR_t20,DR_t21,DR_t22,DR_t1264,DR_t23,DR_t24,DR_t25,DR_t26,DR_t27,DR_t28,DR_t29,DR_t30,DR_t31,DR_t32,DR_t33,DR_t34,DR_t35,DR_t36,DR_t37,DR_t38,DR_t39,DR_t40,DR_t41,DR_t42,DR_t43,DR_t44	DR_r01,DR_r03,DR_r04,DR_r05,DR_r06,DR_r07,DR_r08,DR_r09	0.015699012096028222,0.015772257288462977,0.03075882774467481,0.04223718001478496,0.05110777690269489,0.10944417470413095,0.18772100981712112,0.19132512634795695,0.22162220733826216,0.25530178151940736,0.37543446858347573,0.3755043158030656,0.39052826396057144,0.42530538337062296,0.42544583291487925,0.4347400437507881,0.43481593181099115,0.45795725954245164,0.4919422737271005,0.49201212094669033,…	0.06373313378423175,0.1912454627623707,0.30556837136671755,0.30435416240346924,0.27452071593022526,0.1367774682685969,0.04903048283683916,0.047815896321052556	15.6721
Campylobacter jejuni	NC_002163	1.5	0.462	1641481	43	9	3	0.465	0.461	14.3333	14.3289	Cjp01,Cjp02,Cjp03,Cjp04,Cjp05,Cjp06,Cjp07,Cjp08,Cjt1,Cjp09,Cjp10,Cjp12,Cjp13,Cjp14,Cjp15,Cjp16,Cjp17,Cjt01,Cjt02,Cjp19,Cjp20,Cjt2,Cjt03,Cjt04,Cjp21,Cjp22,Cjp23,Cjp24,Cjp25,Cjp26,Cjp27,Cjp28,Cjp29,Cjp30,Cjt05,Cjt3,Cjt4,Cjp32,Cjp33,Cjp34,Cjt06,Cjp35,Cjp36	Cjr01,Cjr02,Cjr03,Cjr04,Cjr05,Cjr06,Cjr07,Cjr08,Cjr09	0.048223524975311925,0.04832648078168435,0.20035626364240586,0.48061476191317476,0.4807177177195472,0.5270606239121867,0.5272190174604519,0.5273256285025535,0.5275449426463054,0.5294535849029017,0.5592309627708149,0.6479636377149659,0.648095835407172,0.8489333717539223,0.8490363275602947,0.9950727422370408,0.9949618667532552,0.9380236505935798,0.931686081045105,0.9315307335266141,0.93131507461859…	0.04712878187441707,0.05079315569293827,0.052971676187540395,0.4795200188122799,0.48319779516180816,0.48538971818741733,0.8478386286530274,0.8515164050025557,0.8537095464400746	14.3267
Caulobacter crescentus	NC_002696	1.5	0.462	4016947	51	6	2	0.574	0.355	25.5	24.1152	CC_t01,CC_t02,CC_t03,CC_t04,CC_t05,CC_t06,CC_t07,CC_t08,CC_t09,CC_t10,CC_t11,CC_t12,CC_t13,CC_t14,CC_t15,CC_t16,CC_t17,CC_t18,CC_t19,CC_t20,CC_t21,CC_t22,CC_t23,CC_t24,CC_t25,CC_t26,CC_t27,CC_t28,CC_t29,CC_t30,CC_t31,CC_t32,CC_t33,CC_t34,CC_t35,CC_t36,CC_t37,CC_t38,CC_t39,CC_t40,CC_t41,CC_t42,CC_t43,CC_t44,CC_t45,CC_t46,CC_t47,CC_t48,CC_t49,CC_t50,CC_t51	CC_r01,CC_r02,CC_r03,CC_r04,CC_r05,CC_r06	0.038054273556509456,0.09978050494567142,0.23567301236486315,0.2769683045357581,0.3458429996711433,0.40655477903990267,0.5134299755510839,0.5135492203407215,0.5321232767074099,0.5557514201705922,0.5914872663244001,0.5915495026446702,0.6302781689676265,0.684220379307967,0.6957896133556156,0.6958837146718639,0.729947644317936,0.7300522013359897,0.7586221575738988,0.766343444411888,0.766403191279347…	0.587603470994265,0.5868299980059483,0.5854244529489685,0.12454981357732627,0.12377634058900952,0.12237079553202967	21.1519
Mycoplasma pulmonis UAB CTIP	NC_002771	1.5	0.462	963879	29	4	1.33333	0.6	0.427	21.75	21.52	MYPU_RS00280,MYPU_RS00500,MYPU_RS00675,MYPU_RS00680,MYPU_RS00685,MYPU_RS00815,MYPU_RS00905,MYPU_RS00910,MYPU_RS01245,MYPU_RS01250,MYPU_RS01465,MYPU_RS01755,MYPU_RS01760,MYPU_RS01765,MYPU_RS01770,MYPU_RS01775,MYPU_RS01780,MYPU_RS01785,MYPU_RS01790,MYPU_RS01820,MYPU_RS02185,MYPU_RS02495,MYPU_RS02785,MYPU_RS02790,MYPU_RS02795,MYPU_RS02800,MYPU_RS02805,MYPU_RS03355,MYPU_RS03420	MYPU_RS01110,MYPU_RS01115,MYPU_RS03390,MYPU_RS03395	0.12234315718051747,0.2290743962675813,0.30685490606186044,0.3070167521027017,0.307220097128374,0.36361410508995423,0.3929165382791823,0.39308357169312746,0.613109114318291,0.6132885974276854,0.7135542946780664,0.8654478414821778,0.8656200622692267,0.865781908310068,0.8660153400997428,0.8661927482598957,0.8664635291359185,0.866628487600622,0.8667955210145671,0.87398210771269,0.9091348602884802,0.…	0.5401424867644176,0.540717247704328,0.31546075804120643,0.3102785723104249	20.9783
Sinorhizobium meliloti 1021	NC_003047	1.5	0.462	3654135	51	9	3	0.562	0.251	17	15.8333	SMc02621,SMc02622,SMc02623,SMc02915,SMc00435,SMc00434,SMc01733,SMc02183,SMc02206,SMc02208,SMc02207,SMc00841,SMc00842,SMc00125,SMc00126,SMc02409,SMc02182,SMc01938,SMc01936,SMc01937,SMc01377,SMc01378,SMc01379,SMc01381,SMc01380,SMc02125,SMc01243,SMc01244,SMc01251,SMc01245,SMc00957,SMc00303,SMc00308,SMc00307,SMc00304,SMc00305,SMc00306,SMc04364,SMc01596,SMc02455,SMc02454,SMc02539,SMc00759,SMc00758,SMc…	SMc02676,SMc02668,SMc02669,SMc02535,SMc02462,SMc02675,SMc03221,SMc03220,SMc03222	0.04572545896634908,0.04584340753694103,0.04808333572788088,0.13277779830247102,0.15654539309576684,0.16110160133656803,0.2678415001087809,0.3072929708398841,0.3182408422239463,0.3706784232109651,0.37423357374590704,0.43675151574859716,0.45439372108583836,0.5633905151287514,0.5658841285283658,0.6277655313774669,0.7295485798964735,0.753804115064167,0.7540884504814409,0.7541683599538604,0.795010583…	0.045158156444685266,0.04698321216922746,0.047914485918007954,0.4643654380585282,0.4634341643097477,0.46160910858520554,0.24387331064670573,0.24294203689792523,0.24111698117338304	13.5043
Bifidobacterium longum NCC2705	NC_004307	1.51	0.459	2256640	57	12	4	0.488	0.277	14.25	13.8288	BLt01,BLt02,BLt03,BLt04,BLt05,BLt06,BLt07,BLt08,BLt09,BLt10,BLt11,BLt12,BLt13,BLt14,BLt15,BLt16,BLt17,BLt18,BLt19,BLt20,BLt21,BLt22,BLt23,BLt24,BLt25,BLt26,BLt27,BLt28,BLt29,BLt30,BLt31,BLt32,BLt33,BLt34,BLt35,BLt36,BLt37,BLt38,BLt39,BLt40,BLt41,BLt42,BLt43,BLt44,BLt45,BLt46,BLt47,BLt48,BLt49,BLt50,BLt51,BLt52,BLt53,BLt54,BLt55,BLt56,BLt57	BLr01,BLr07,BLr10,BLr03,BLr06,BLr12,BLr04,BLr05,BLr11,BLr02,BLr08,BLr09	0.661245923142371,0.7429567853091321,0.8984685195689166,0.8985726566931367,0.9491877304310834,0.9945582813386273,0.9944718696823596,0.9943708345150312,0.9942653679807147,0.994171866137266,0.9790843909529211,0.8658527722631878,0.7785326857629041,0.7784413996029496,0.7534081643505388,0.7506912932501418,0.7505477169597278,0.7373790236812252,0.7279317923993194,0.695433033182076,0.6103525595575723,0.5…	0.7009367909812819,0.7033545448099829,0.7049152722631877,0.07169951786727169,0.07411638542257516,0.07567755601247873,0.0771784600113443,0.07959000992626206,0.08115073737946682,0.2516130175836642,0.25402944200226885,0.2555906125921724	12.8624
Lactobacillus plantarum WCFS1	NC_004567	1.6	0.433	3308273	70	15	5	0.637	0.501	14	13.6233	lp_tRNA01,lp_tRNA02,lp_tRNA03,lp_tRNA04,lp_tRNA05,lp_tRNA06,lp_tRNA07,lp_tRNA08,lp_tRNA09,lp_tRNA10,lp_tRNA11,lp_tRNA12,lp_tRNA13,lp_tRNA14,lp_tRNA15,lp_tRNA16,lp_tRNA17,lp_tRNA18,lp_tRNA19,lp_tRNA20,lp_tRNA21,lp_tRNA22,lp_tRNA23,lp_tRNA24,lp_tRNA25,lp_tRNA26,lp_tRNA27,lp_tRNA28,lp_tRNA29,lp_tRNA30,lp_tRNA31,lp_tRNA32,lp_tRNA33,lp_tRNA34,lp_tRNA35,lp_tRNA36,lp_tRNA37,lp_tRNA38,lp_tRNA39,lp_tRNA40…	lp_rRNA01,lp_rRNA02,lp_rRNA03,lp_rRNA04,lp_rRNA05,lp_rRNA06,lp_rRNA07,lp_rRNA08,lp_rRNA09,lp_rRNA10,lp_rRNA11,lp_rRNA12,lp_rRNA13,lp_rRNA14,lp_rRNA15	0.02178719833580844,0.30419829318801683,0.3042678158664657,0.3062912280818421,0.3063625643953809,0.3082753448702692,0.3083276380153633,0.32062408392535924,0.3567272108438451,0.3579136304652004,0.3657439999661455,0.43577812351036327,0.46771049426694833,0.5643367400453349,0.564385405920249,0.564443744515643,0.5644963399332522,0.5645507489859513,0.5645997171333804,0.5646746807170993,0.64101753392177…	0.3036499708458159,0.30526984925367406,0.3062307735788431,0.7064571152380713,0.7080769936459295,0.7090406384237334,0.782164289343715,0.7812033650185459,0.7797219274225555,0.49022949436155966,0.48926857003639057,0.4877871324404002,0.22245413241289339,0.22149320808772432,0.2200117704917339	12.6641
Silicibacter pomeroyi	NC_003911	1.65	0.42	4109437	50	9	3	0.496	0.163	16.6667	15.4274	SPO_RS00810,SPO_RS00815,SPO_RS01060,SPO_RS01240,SPO_RS01245,SPO_RS01420,SPO_RS02420,SPO_RS02735,SPO_RS03115,SPO_RS03515,SPO_RS03685,SPO_RS05210,SPO_RS05915,SPO_RS05925,SPO_RS05930,SPO_RS06305,SPO_RS07100,SPO_RS08805,SPO_RS08810,SPO_RS08995,SPO_RS09765,SPO_RS10110,SPO_RS10205,SPO_RS10210,SPO_RS10365,SPO_RS10720,SPO_RS10725,SPO_RS10840,SPO_RS11010,SPO_RS11025,SPO_RS11615,SPO_RS12675,SPO_RS13185,SPO…	SPO_RS01235,SPO_RS01250,SPO_RS01255,SPO_RS16535,SPO_RS16540,SPO_RS16555,SPO_RS19265,SPO_RS19270,SPO_RS19285	0.08753072501172302,0.08757063315485795,0.11306293295164277,0.1300423878015407,0.1301151471600611,0.1453016556769212,0.23799245492752413,0.2632820505582638,0.31133826847813945,0.35509730408326007,0.37110144284971397,0.5287994438167564,0.5941444046958257,0.5945298589563485,0.5945824209009652,0.6381054144399829,0.711387715640853,0.9018371616355233,0.9019656463890309,0.9198260004959317,0.99782232943…	0.12956446345326622,0.1310566386587749,0.13188886944854003,0.31329279412240657,0.31246056333264144,0.31096838812713273,0.046426067609748004,0.045593836819982886,0.044101661614474194	12.8706
Aquifex aeolicus	NC_000918	1.8	0.385	1551335	44	6	2	0.528	0.597	22	22.1307	aq_t01,aq_t02,aq_t03,aq_t04,aq_t05,aq_t06,aq_t07,aq_t08,aq_t09,aq_t10,aq_t11,aq_t12,aq_t13,aq_t14,aq_t15,aq_t16,aq_t17,aq_t18,aq_t19,aq_t20,aq_t21,aq_t22,aq_t23,aq_t24,aq_t25,aq_t26,aq_t27,aq_t28,aq_t29,aq_t30,aq_t31,aq_t32,aq_t33,aq_t34,aq_t35,aq_t36,aq_t37,aq_t38,aq_t39,aq_t40,aq_t41,aq_t42,aq_t43,aq_t44	aq_r01,aq_r02,aq_r03,aq_r04,aq_r05,aq_r06	0.05275907524809277,0.007791353898416525,0.010284045676788056,0.010391050288944683,0.11239738676688142,0.22368862947074616,0.24918280062011106,0.3018316482255606,0.3101863878530427,0.4419490309958842,0.4655673984020215,0.4656827828934434,0.5052596634511566,0.5287162347268642,0.5592557378000238,0.6672646462562889,0.6714184879474775,0.817805954226521,0.8406946275304819,0.8876238852343304,0.96125079…	0.4615212059290869,0.4635542935600628,0.4668875516893514,0.7326792730132434,0.7293460148839548,0.7273129272529789	22.5562
Haemophilus ducreyi 35000HP	NC_002940	1.8	0.385	1698955	48	19	6.33333	0.397	0.303	7.57895	7.5159	HD_RS00065,HD_RS00070,HD_RS00090,HD_RS00095,HD_RS00245,HD_RS00250,HD_RS00255,HD_RS00260,HD_RS00875,HD_RS01255,HD_RS01260,HD_RS01310,HD_RS01315,HD_RS01320,HD_RS01330,HD_RS01725,HD_RS01730,HD_RS01735,HD_RS02545,HD_RS02935,HD_RS03200,HD_RS03205,HD_RS03265,HD_RS03270,HD_RS03670,HD_RS03995,HD_RS04000,HD_RS04005,HD_RS04565,HD_RS04570,HD_RS04990,HD_RS05155,HD_RS05220,HD_RS05985,HD_RS06610,HD_RS06615,HD_…	HD_RS00060,HD_RS00075,HD_RS00080,HD_RS00085,HD_RS01250,HD_RS01265,HD_RS01270,HD_RS02540,HD_RS02550,HD_RS02555,HD_RS03195,HD_RS03210,HD_RS03215,HD_RS07510,HD_RS07515,HD_RS07525,HD_RS07805,HD_RS07810,HD_RS07820	0.014755540906027528,0.014896215614892684,0.01938191417665565,0.019515525720222138,0.058274645296667656,0.05836705504265857,0.058521267485012844,0.05865958780544511,0.1901892634001489,0.28493691710492625,0.28507759181379144,0.3001233110941726,0.3002810551191762,0.30041878684250023,0.30246592758489776,0.38854295728845084,0.3886441959910651,0.3887713329664411,0.5782613430020218,0.6722661871562225,0…	0.01372431877242187,0.01700515905365357,0.01905171119894288,0.01925418860417139,0.2839056949713206,0.2871865352525523,0.2892330873978416,0.57721893752336,0.5802407950769738,0.582287347222263,0.7272193789711912,0.7305002192524228,0.7325467713977121,0.19132584441612638,0.18927929227083706,0.18625743471722322,0.1150201153061735,0.1129735631608842,0.10995170560727036	7.3477
Streptococcus agalactiae 2603VR	NC_004116	1.8	0.385	2160267	80	21	7	0.177	0.175	11.4286	11.4278	tRNA-Ala-2,tRNA-Val-1,tRNA-Asp-1,tRNA-Lys-2,tRNA-Leu-1,tRNA-Thr-1,tRNA-Gly-1,tRNA-Leu-2,tRNA-Arg-3,tRNA-Pro-1,tRNA-Ala-3,tRNA-Val-2,tRNA-Asp-2,tRNA-Lys-3,tRNA-Leu-3,tRNA-Thr-2,tRNA-Gly-2,tRNA-Leu-4,tRNA-Arg-4,tRNA-Pro-2,tRNA-Met-1,tRNA-Met-2,tRNA-Ser-1,tRNA-Met-3,tRNA-Phe-1,tRNA-Gly-3,tRNA-Ile-1,tRNA-Ser-2,tRNA-Ala-7,tRNA-Val-5,tRNA-Asp-3,tRNA-Lys-4,tRNA-Leu-6,tRNA-Thr-4,tRNA-Ile-4,tRNA-Glu-5,tRN…	Sa16SA,Sa23SA,SAG_r01,Sa16SB,Sa23SB,SAG_r02,Sa16SC,Sa23SC,SAG_r03,Sa16SD,Sa23SD,Sa5SD,Sa16SE,Sa23SE,SAG_r04,Sa16SF,Sa23SF,Sa5SF,Sa16SG,Sa23SG,SAG_r05	0.015348565709701625,0.01842503727548493,0.018494473136885393,0.01856390899828586,0.018643991691767732,0.01872500019673494,0.018822673308438263,0.018902756001920134,0.01898654194134336,0.019061532671655865,0.020746972480716504,0.023823444046499807,0.023892879907900275,0.02396231576930074,0.02404239846278261,0.02412340696774982,0.02422108007945314,0.024301162772935012,0.024384948712358242,0.024459…	0.014548664586368259,0.016868748168629155,0.018334307749921654,0.019947071357383137,0.022267154939644034,0.023732714520936532,0.08380677018164884,0.08612685376390974,0.08759241334520224,0.1523436686298499,0.15466375221211082,0.1561293117934033,0.23115522294234925,0.23347530652461015,0.23494086610590265,0.3220763914830898,0.32439647506535074,0.3258620346466432,0.38609070082540725,0.388410784407668…	11.4473
Lactobacillus acidophilus NCFM	NC_006814	1.8	0.385	1993560	61	13	4.33333	0.413	0.324	14.0769	13.9444	LBA2000,LBA2004,LBA2005,LBA2006,LBA2007,LBA2008,LBA2009,LBA2010,LBA2011,LBA2013,LBA2014,LBA2017,LBA2018,LBA2019,LBA2020,LBA2021,LBA2022,LBA2023,LBA2024,LBA2025,LBA2026,LBA2027,LBA2028,LBA2029,LBA2030,LBA2031,LBA2032,LBA2033,LBA2034,LBA2035,LBA2036,LBA2037,LBA2038,LBA2039,LBA2040,LBA2041,LBA2042,LBA2043,LBA2047,LBA2048,LBA2049,LBA2050,LBA2051,LBA2052,LBA2053,LBA2054,LBA2055,LBA2056,LBA2057,LBA2058…	LBA2001,LBA2002,LBA2003,LBA2012,LBA2015,LBA2016,LBA2044,LBA2045,LBA2046,LBA2068,LBA2069,LBA2070,LBA2071	0.020014948132988222,0.06481219526876543,0.08019071409940007,0.08043951523906981,0.19009460462689862,0.20462338730712895,0.2767225466000522,0.2769201829892253,0.2770290334878308,0.4172921808222476,0.4174226007744939,0.4207212223359217,0.42079646461606374,0.42088625373703326,0.42098808162282547,0.4210708481309818,0.42116214209755415,0.4212504263729208,0.42132968157467043,0.4214340175364674,0.42152…	0.060676377936957,0.06312576496318144,0.06470484961576276,0.41634563293806054,0.4190433194887538,0.42062290575653605,0.43687975280402896,0.4393291398302534,0.44090822448283473,0.3663932863821505,0.3648152049599711,0.3626396998334638,0.3608067978892032	13.5745
Methylococcus capsulatus	NC_002977	1.87	0.371	3304561	46	6	2	0.493	0.358	23	22.4925	MCA_RS00945,MCA_RS01410,MCA_RS01940,MCA_RS02470,MCA_RS02475,MCA_RS02480,MCA_RS02485,MCA_RS02595,MCA_RS02625,MCA_RS02630,MCA_RS02870,MCA_RS03180,MCA_RS03340,MCA_RS03415,MCA_RS03560,MCA_RS03695,MCA_RS03700,MCA_RS04450,MCA_RS05170,MCA_RS05190,MCA_RS05195,MCA_RS05200,MCA_RS05210,MCA_RS05370,MCA_RS06090,MCA_RS06095,MCA_RS06610,MCA_RS06915,MCA_RS08100,MCA_RS08245,MCA_RS08250,MCA_RS08405,MCA_RS09675,MCA…	MCA_RS03690,MCA_RS03705,MCA_RS03710,MCA_RS13320,MCA_RS13325,MCA_RS13340	0.12240445856499547,0.17020566423195094,0.24183938501967434,0.3158634384415963,0.31591669816353823,0.31596844482519765,0.31601867842657466,0.32926945515607065,0.33322973913932896,0.3332857223697792,0.36938945899319153,0.40948162252111553,0.4302480722855472,0.4423719217166819,0.461577801105805,0.4791404970281983,0.47919224368985774,0.5763869996650085,0.6711472416457133,0.6725882802587091,0.6726466…	0.47857945427546955,0.4802302030436115,0.4811955355038082,0.23628494072283732,0.23531960826264064,0.23366885949449867	21.2197
Chlorobium tepidum TLS	NC_002932	2	0.347	2154946	50	6	2	0.46	0.122	25	24.1514	CTt01,CTt02,CTt03,CTt04,CTt05,CTt06,CTt07,CTt08,CTt09,CTt10,CTt11,CTt12,CTt13,CTt14,CTt15,CTt16,CTt17,CTt18,CTt19,CTt20,CTt21,CTt22,CTt23,CTt24,CTt25,CTt26,CTt27,CTt28,CTt29,CTt30,CTt31,CTt32,CTt33,CTt34,CTt35,CTt36,CTt37,CTt38,CTt39,CTt40,CTt41,CTt42,CTt43,CTt44,CTt45,CTt46,CTt47,CTt48,CTt49,CTt50	CTrrnaA16S,CTrrnaA23S,CTrrnaA5S,CTrrnaB5S,CTrrnaB23S,CTrrnaB16S	0.014582267954742253,0.11093967087806376,0.1299805192334286,0.13009142688494282,0.14006661883870872,0.14015246785766325,0.14024481355913326,0.14033159067559,0.17418209087373884,0.18857966742554105,0.1943385124267615,0.2550082461463071,0.2551145133103103,0.28840073022711477,0.30639793294124307,0.39021488241468694,0.4847253713086082,0.48766419204935996,0.4879259155449835,0.5172876721736879,0.521781…	0.12908397704629257,0.13152533752585913,0.13310542352337368,0.11536483976860673,0.11378475377109218,0.11134339329152564	21.8026
Mycoplasma hyopneumoniae 232	NC_006360	2	0.347	892758	30	3	1	0.615	0.116	30	30.357	MHP_RS00510,MHP_RS00515,MHP_RS00520,MHP_RS00525,MHP_RS00530,MHP_RS01190,MHP_RS01230,MHP_RS01330,MHP_RS01360,MHP_RS01365,MHP_RS01440,MHP_RS01500,MHP_RS01505,MHP_RS01510,MHP_RS01515,MHP_RS01520,MHP_RS01525,MHP_RS01530,MHP_RS01535,MHP_RS01540,MHP_RS01865,MHP_RS01870,MHP_RS02065,MHP_RS02070,MHP_RS02300,MHP_RS02355,MHP_RS02360,MHP_RS03185,MHP_RS03320,MHP_RS03390	MHP_RS03140,MHP_RS03480,MHP_RS03485	0.8814773992504128,0.8812186505189537,0.8810383104939973,0.8808523698471479,0.880676510319706,0.5587415626631181,0.5409394259138535,0.5025124389812244,0.4886856236516503,0.4884974427560436,0.4272714442211663,0.3936710732359721,0.39331711393233104,0.39313117328548164,0.39294971313614663,0.3926483996783003,0.39245237791204335,0.39215666507609004,0.39198304579740534,0.3918105466430992,0.201430846881…	0.5889345152885777,0.8093996357355521,0.8154695897432451	31.5208
Zymomonas mobilis	NC_006526	2	0.347	2056363	51	9	3	0.54	0.24	17	16.5066	ZMO_RS00530,ZMO_RS00800,ZMO_RS01005,ZMO_RS01370,ZMO_RS01610,ZMO_RS01735,ZMO_RS01940,ZMO_RS02110,ZMO_RS02390,ZMO_RS02540,ZMO_RS03100,ZMO_RS03110,ZMO_RS03225,ZMO_RS03330,ZMO_RS04000,ZMO_RS04050,ZMO_RS04215,ZMO_RS04225,ZMO_RS04235,ZMO_RS04370,ZMO_RS04525,ZMO_RS04640,ZMO_RS04655,ZMO_RS04940,ZMO_RS04980,ZMO_RS05015,ZMO_RS05325,ZMO_RS05420,ZMO_RS05435,ZMO_RS05535,ZMO_RS06005,ZMO_RS06125,ZMO_RS06150,ZMO…	ZMO_RS07075,ZMO_RS07080,ZMO_RS07095,ZMO_RS08365,ZMO_RS08370,ZMO_RS08385,ZMO_RS08425,ZMO_RS08430,ZMO_RS08445	0.11119340311024853,0.1707947478144666,0.22200700946282345,0.30953630268585847,0.37073464169507037,0.39423876037450584,0.4327373134023516,0.46863369940034905,0.5192385780137068,0.5558264761620395,0.673567361404577,0.6775423405303441,0.7025899610136926,0.7239558385362895,0.8805293617906955,0.8963811350427916,0.9345631097233319,0.9363137733950669,0.9374740743730557,0.96563982137395,0.99880906240775…	0.4305232101530712,0.42900694089516295,0.4263473910005189,0.15318307127681252,0.15166680201890426,0.14900725212426016,0.13971074173188294,0.13819447247397468,0.13553492257933059	15.1232
Carboxydothermus hydrogenoformans	NC_007503	2	0.347	2401520	49	12	4	0.422	0.453	12.25	12.2986	CHY_RS01345,CHY_RS01425,CHY_RS01430,CHY_RS01435,CHY_RS01440,CHY_RS01445,CHY_RS01450,CHY_RS01455,CHY_RS01755,CHY_RS02065,CHY_RS02070,CHY_RS02075,CHY_RS03840,CHY_RS04100,CHY_RS04770,CHY_RS05590,CHY_RS05635,CHY_RS05640,CHY_RS05645,CHY_RS05650,CHY_RS05800,CHY_RS06255,CHY_RS07425,CHY_RS07540,CHY_RS07545,CHY_RS07550,CHY_RS07555,CHY_RS07560,CHY_RS07640,CHY_RS07715,CHY_RS08835,CHY_RS10795,CHY_RS10800,CHY…	CHY_RS07270,CHY_RS07275,CHY_RS07280,CHY_RS09850,CHY_RS09855,CHY_RS09860,CHY_RS10360,CHY_RS10365,CHY_RS10370,CHY_RS10920,CHY_RS10925,CHY_RS10940	0.22170250508011594,0.2331706585828975,0.23324227988940338,0.23339634897897998,0.2334742163296579,0.23357290382757587,0.2336815849961691,0.23375903594390218,0.28123813251607316,0.3350373929844432,0.3351294180352443,0.3351935440887438,0.6260464206002865,0.6624991671941104,0.7647756420933409,0.8928749292114994,0.9007653486125454,0.9008415503514441,0.9009610579966022,0.9010609947033545,0.92616551184…	0.8386380292481428,0.8371926946267364,0.8351031846497219,0.42137979279789467,0.4199344581764882,0.4177816549518638,0.31760135247676474,0.31626303341217227,0.31410689896398947,0.24230154235650755,0.2409619740830807,0.23881791532029714	12.5083
Methylobacillus flagellatus	NC_007947	2	0.347	2971517	46	6	2	0.501	0.272	23	22.2689	MFLA_RS00045,MFLA_RS00325,MFLA_RS00330,MFLA_RS00390,MFLA_RS00395,MFLA_RS00400,MFLA_RS00520,MFLA_RS01360,MFLA_RS01365,MFLA_RS01370,MFLA_RS01375,MFLA_RS01385,MFLA_RS02175,MFLA_RS02395,MFLA_RS02670,MFLA_RS02900,MFLA_RS02905,MFLA_RS03425,MFLA_RS03470,MFLA_RS05795,MFLA_RS06065,MFLA_RS06070,MFLA_RS06115,MFLA_RS06720,MFLA_RS06815,MFLA_RS07145,MFLA_RS07150,MFLA_RS07230,MFLA_RS07235,MFLA_RS07520,MFLA_RS07…	MFLA_RS00320,MFLA_RS00335,MFLA_RS00340,MFLA_RS10655,MFLA_RS10660,MFLA_RS10675	0.007242765227323283,0.04328058698637766,0.043396689300448224,0.052865590201906974,0.05293626117568905,0.05300861479170404,0.07128210944107,0.1805010706652528,0.180594962101849,0.18067673851436825,0.18074505378902425,0.1816775741145011,0.28870943696435186,0.32218795988715526,0.3658441126199177,0.396278735743393,0.3963901266592114,0.4710277612411438,0.47593299987851323,0.793941612987575,0.83084162…	0.04268594122126846,0.04458564430222004,0.04569248636302602,0.5003067456790589,0.4991999036182529,0.49730020053730134	20.2656
Arthrobacter aurescens	NC_008711	2	0.347	4597686	54	18	6	0.588	0.293	9	8.43687	AAUR_RS00050,AAUR_RS00055,AAUR_RS00175,AAUR_RS01005,AAUR_RS02005,AAUR_RS02070,AAUR_RS02075,AAUR_RS02080,AAUR_RS03325,AAUR_RS03940,AAUR_RS04155,AAUR_RS04195,AAUR_RS04225,AAUR_RS04420,AAUR_RS04665,AAUR_RS05190,AAUR_RS06330,AAUR_RS06690,AAUR_RS07440,AAUR_RS07445,AAUR_RS07495,AAUR_RS08365,AAUR_RS09045,AAUR_RS09050,AAUR_RS09055,AAUR_RS09060,AAUR_RS09065,AAUR_RS09070,AAUR_RS09075,AAUR_RS09220,AAUR_RS10…	AAUR_RS00750,AAUR_RS00755,AAUR_RS00760,AAUR_RS00775,AAUR_RS00780,AAUR_RS00785,AAUR_RS04555,AAUR_RS04560,AAUR_RS04565,AAUR_RS08210,AAUR_RS08215,AAUR_RS08220,AAUR_RS18685,AAUR_RS18690,AAUR_RS18695,AAUR_RS18710,AAUR_RS18715,AAUR_RS18720	0.004552725001228879,0.004688445448427753,0.013961153502000789,0.09067343876898075,0.18078246317821617,0.18686160820899905,0.18693012093474848,0.18698275610818138,0.29871678927182066,0.35734019243593407,0.377390713502401,0.3817044052160152,0.3869705325679048,0.4042409594739615,0.43097788757213956,0.4781864181242477,0.5889125529668621,0.6237150601411232,0.7103606031381874,0.7104428184090866,0.7147…	0.06520758485899211,0.06647104652209829,0.06724447907055854,0.06837613529936581,0.06963959696247199,0.07041172450663225,0.4185475041140261,0.41982010080723214,0.42059266335282575,0.7809624232711847,0.7822271899385909,0.7829988824813178,0.21391478234920783,0.2131413498007476,0.2118778881376414,0.21002282452520682,0.20924939197674655,0.20799289033657367	6.96
Xanthomonas oryzae oryzae KACC10331	NC_010717	2	0.347	5238555	54	6	2	0.549	0.103	27	24.1798	PXO_RS02900,PXO_RS02905,PXO_RS03200,PXO_RS05690,PXO_RS05715,PXO_RS05720,PXO_RS05725,PXO_RS05735,PXO_RS07135,PXO_RS07920,PXO_RS07985,PXO_RS07990,PXO_RS08990,PXO_RS09405,PXO_RS09460,PXO_RS09465,PXO_RS09475,PXO_RS09480,PXO_RS10220,PXO_RS10290,PXO_RS10575,PXO_RS10750,PXO_RS10755,PXO_RS10760,PXO_RS11055,PXO_RS12270,PXO_RS13200,PXO_RS13375,PXO_RS15105,PXO_RS15425,PXO_RS15835,PXO_RS15920,PXO_RS15990,PXO…	PXO_RS22180,PXO_RS22185,PXO_RS22200,PXO_RS23270,PXO_RS23275,PXO_RS23290	0.24949933712636405,0.24954801467198492,0.2737938229149069,0.46992748954625846,0.47140442354809675,0.47144603807729424,0.47148765260649167,0.4720290232707302,0.5882503858411336,0.65897504178156,0.6621564534494723,0.6622213568436334,0.7539468422112586,0.786493794567395,0.7900518368137779,0.7900987963283768,0.7904175865291097,0.7904645460437086,0.8528918757176359,0.8594322289257248,0.88210832949162…	0.14647455261994957,0.1458365904338124,0.144802717543292,0.06042066944033231,0.0597827072541951,0.058748834363674715	17.5961
Mycoplasma mycoides mycoides SC	NC_005364	2.2	0.315	1211703	30	6	2	0.587	0.512	15	14.939	MSC_tRNA_r_29,MSC_tRNA_r_28,MSC_tRNA_r_27,MSC_tRNA_f_0,MSC_tRNA_f_1,MSC_tRNA_f_2,MSC_tRNA_f_3,MSC_tRNA_r_26,MSC_tRNA_r_25,MSC_tRNA_r_24,MSC_tRNA_r_23,MSC_tRNA_r_22,MSC_tRNA_r_21,MSC_tRNA_r_20,MSC_tRNA_r_19,MSC_tRNA_r_18,MSC_tRNA_r_17,MSC_tRNA_r_16,MSC_tRNA_r_15,MSC_tRNA_r_14,MSC_tRNA_f_4,MSC_tRNA_f_5,MSC_tRNA_f_6,MSC_tRNA_f_7,MSC_tRNA_f_8,MSC_tRNA_f_9,MSC_tRNA_f_10,MSC_tRNA_f_11,MSC_tRNA_f_12,MSC…	MSC_rrnA-5S,MSC_rrnA-23S,MSC_rrnA-16S,MSC_rrnB-5S,MSC_rrnB-23S,MSC_rrnB-16S	0.15008958465894695,0.15022493135694143,0.20620894724202218,0.6168112152895553,0.6548634442598558,0.8147895977809744,0.9083257200815712,0.9274541698749611,0.9273014921973454,0.9271702719230702,0.927027497662381,0.9268855486864356,0.6887785208091421,0.6885928317417717,0.6846661269304442,0.6556433383428117,0.5956146019280302,0.5954693518131093,0.595332354545627,0.5951953572781449,0.4604651469873393…	0.13833835519099977,0.14093717684944249,0.14497199396221683,0.8856650515844229,0.8830703563496995,0.8790396656606445	14.7098
Sphingopyxis alaskensis	NC_008048	2.39	0.29	3345170	45	3	1	0.625	0.297	45	43.0877	SALA_RS00255,SALA_RS01555,SALA_RS02230,SALA_RS02985,SALA_RS03800,SALA_RS03940,SALA_RS04025,SALA_RS04245,SALA_RS04270,SALA_RS05330,SALA_RS05535,SALA_RS06330,SALA_RS06495,SALA_RS06500,SALA_RS06700,SALA_RS06755,SALA_RS06770,SALA_RS06790,SALA_RS07560,SALA_RS07600,SALA_RS07715,SALA_RS07875,SALA_RS08165,SALA_RS08180,SALA_RS08185,SALA_RS08295,SALA_RS08425,SALA_RS08730,SALA_RS09095,SALA_RS09455,SALA_RS09…	SALA_RS13755,SALA_RS13760,SALA_RS13775	0.0282182968279639,0.18824245105629908,0.271815483219089,0.35917008702098846,0.4566452527076352,0.47233982129458296,0.4815459304011455,0.5076749462658101,0.5099758756655117,0.6504811414666519,0.672129667550528,0.7802395692894531,0.801936822343857,0.8023365030775715,0.8253114191505962,0.8341582042168261,0.8351889440596442,0.8367948415177704,0.9287814969044922,0.9329615535234382,0.9481763258668469,…	0.2981974010289462,0.2972563427269765,0.29558796712872587	37.3291
Helicobacter pylori	NC_000915	2.4	0.289	1667867	36	7	2.33333	0.459	0.402	15.4286	15.3696	HPt01,HPt02,HPt03,HPt04,HPt05,HPt06,HPt07,HPt08,HPt09,HPt10,HPt11,HPt12,HPt13,HPt14,HPt15,HPt16,HPt17,HPt18,HPt19,HPt20,HPt21,HPt22,HPt23,HPt24,HPt25,HPt26,HPt27,HPt28,HPt29,HPt30,HPt31,HPt32,HPt33,HPt34,HPt35,HPt36	HPr01,HPr02,HPr03,HPr04,HPr05,HPr06,HPr07	0.07573085863561063,0.07589693902451454,0.07603663841301495,0.07617633780151535,0.07627886396217444,0.16441778631029932,0.18691118656343703,0.3566363505003696,0.38419430326279014,0.4848048435516741,0.5141734922508809,0.5142820140934499,0.5201110160462435,0.579880170301349,0.5800510472357808,0.5802117315109658,0.5803304460127816,0.9727466278786018,0.864601314133561,0.7903052221789867,0.79019250335…	0.6062887508416438,0.6084256118743281,0.6761522351602376,0.480453777189668,0.16233368727842207,0.16019622667754682,0.11645173146300035	15.1639
Mesorhizobium loti	NC_002678	2.4	0.289	7036071	52	6	2	0.584	0.491	26	25.401	MAFF_RS01675,MAFF_RS02030,MAFF_RS02075,MAFF_RS02080,MAFF_RS02125,MAFF_RS02985,MAFF_RS03205,MAFF_RS03960,MAFF_RS04885,MAFF_RS05385,MAFF_RS05590,MAFF_RS05600,MAFF_RS05870,MAFF_RS05875,MAFF_RS06505,MAFF_RS06725,MAFF_RS08250,MAFF_RS10595,MAFF_RS12140,MAFF_RS12980,MAFF_RS13360,MAFF_RS14415,MAFF_RS14430,MAFF_RS14435,MAFF_RS14455,MAFF_RS14470,MAFF_RS14475,MAFF_RS14685,MAFF_RS15140,MAFF_RS15715,MAFF_RS16…	MAFF_RS14420,MAFF_RS14425,MAFF_RS14440,MAFF_RS14460,MAFF_RS14465,MAFF_RS14480	0.757843404365874,0.7765026816812963,0.7787020625573562,0.7787502428557074,0.780691383017596,0.825716511388245,0.8379709357679875,0.8837994954854776,0.9424877889947387,0.9784692337527577,0.9915494030688434,0.9918548292079485,0.9930024867571688,0.9929814522906321,0.9548310413581671,0.9415928292935077,0.8512117060785771,0.7158139819794315,0.629932102731766,0.5773936903138129,0.5563485644189776,0.49…	0.49258215273836775,0.49211726260294986,0.4912412054966472,0.49044658588578766,0.48998169575036976,0.48910563864406714	24.5406
Thermus thermophilus HB27	NC_005835	2.5	0.277	1894877	49	6	2	0.384	0.214	24.5	24.2021	TT_RS00460,TT_RS00550,TT_RS00620,TT_RS00625,TT_RS01260,TT_RS01265,TT_RS01340,TT_RS01345,TT_RS01350,TT_RS01895,TT_RS02425,TT_RS02585,TT_RS02830,TT_RS03315,TT_RS03385,TT_RS04155,TT_RS04375,TT_RS05100,TT_RS05105,TT_RS05575,TT_RS05945,TT_RS05950,TT_RS06780,TT_RS06785,TT_RS07190,TT_RS07200,TT_RS07330,TT_RS07735,TT_RS07850,TT_RS07855,TT_RS07860,TT_RS07895,TT_RS08190,TT_RS08265,TT_RS08460,TT_RS08465,TT_…	TT_RS06975,TT_RS08180,TT_RS08185,TT_RS09465,TT_RS10125,TT_RS10130	0.47760778140217014,0.49505851831015946,0.5045134855718867,0.5046021456801681,0.641008888703594,0.6411471562534138,0.6586116143686371,0.6587293001076059,0.6588116273510101,0.7707033226958795,0.8840236068093074,0.9124217561350948,0.9663661546369501,0.9313929083523627,0.9194902888155801,0.7594804306559212,0.7213370577615328,0.5661375382148814,0.5660557387102171,0.4778895938892076,0.4014049460730168…	0.22522728388175065,0.01223720589779706,0.013911720919088679,0.25490308869652223,0.3878272837762029,0.3895017987974945	23.187
Mycoplasma capricolum	NC_007633	2.5	0.277	1010023	30	6	2	0.487	0.509	15	15.0119	MCAP_RS00330,MCAP_RS01605,MCAP_RS01680,MCAP_RS02040,MCAP_RS02045,MCAP_RS02050,MCAP_RS02055,MCAP_RS02060,MCAP_RS02460,MCAP_RS02705,MCAP_RS03240,MCAP_RS03245,MCAP_RS03270,MCAP_RS03320,MCAP_RS03515,MCAP_RS03520,MCAP_RS03525,MCAP_RS03530,MCAP_RS03715,MCAP_RS03720,MCAP_RS03725,MCAP_RS03730,MCAP_RS03735,MCAP_RS03740,MCAP_RS03745,MCAP_RS03750,MCAP_RS03755,MCAP_RS03850,MCAP_RS04150,MCAP_RS04155	MCAP_RS01910,MCAP_RS01915,MCAP_RS01920,MCAP_RS04160,MCAP_RS04165,MCAP_RS04170	0.14776693204016147,0.7536739262373233,0.7852316234382781,0.9842389727758675,0.9844092659276076,0.9845805491558113,0.9847379713135246,0.9849171751534371,0.85064894561807,0.7270755220425673,0.4692398093904792,0.469017042186168,0.46429635760769805,0.44142064091609795,0.3819675393530642,0.3817932858954697,0.38162893320251123,0.38146458050955273,0.29011319544208397,0.2898676564791099,0.28969637325090…	0.9217364357049295,0.9265680088473233,0.9296827894018255,0.09632750937354892,0.09149197592530071,0.08837521521787127	15.0378
Porphyromonas gingivalis W83	NC_002950	2.7	0.257	2343476	53	12	4	0.481	0.401	13.25	13.1628	PG_RS00035,PG_RS00040,PG_RS00140,PG_RS00470,PG_RS00475,PG_RS01705,PG_RS01710,PG_RS01720,PG_RS02300,PG_RS02360,PG_RS02365,PG_RS02370,PG_RS02375,PG_RS02875,PG_RS03285,PG_RS03385,PG_RS03430,PG_RS03505,PG_RS03710,PG_RS03940,PG_RS04025,PG_RS04280,PG_RS04335,PG_RS04610,PG_RS04845,PG_RS04850,PG_RS05030,PG_RS05460,PG_RS05490,PG_RS05580,PG_RS05585,PG_RS05780,PG_RS06295,PG_RS06830,PG_RS07005,PG_RS07350,PG_…	PG_RS00460,PG_RS00480,PG_RS00485,PG_RS05570,PG_RS05575,PG_RS05595,PG_RS07340,PG_RS07345,PG_RS07365,PG_RS09170,PG_RS09175,PG_RS09195	0.0062381692835770455,0.006321379011348953,0.031029120844420853,0.10437657565087076,0.10444186328343026,0.35950186816506763,0.3595940389404457,0.36078799185483446,0.4812940264803224,0.4977797937764244,0.4978745248511186,0.4979556009961271,0.49806526715016497,0.601201804498958,0.6798512124724128,0.706650292130152,0.712959723078026,0.7300074760740028,0.7734476478530183,0.8173708627696635,0.83497206…	0.1032594317159638,0.10580436923612617,0.10716602175571673,0.854534460775361,0.8531728082557705,0.8506278707356081,0.504054233966979,0.5026925814473884,0.5001476439272261,0.14662962198034032,0.14526796946074977,0.1427230319405874	12.8357
Agrobacterium tumefaciens C58	NC_003062	3	0.231	2841580	41	6	2	0.552	0.136	20.5	19.7435	Atu0054,Atu0055,Atu0060,Atu0123,Atu0227,Atu0389,Atu0414,Atu0435,Atu0505,Atu0541,Atu0616,Atu8111,Atu0808,Atu0814,Atu1017,Atu1193,Atu1224,Atu1231,Atu1265,Atu1266,Atu1267,Atu1502,Atu1555,Atu1583,Atu1585,Atu1635,Atu1665,Atu1723,Atu1797,Atu1809,Atu1811,Atu1964,Atu1991,Atu1992,Atu2009,Atu2161,Atu2355,Atu2479,Atu2539,Atu2545,Atu2546	Atu0053,Atu0057,Atu0059,Atu2540,Atu2542,Atu2547	0.04152372975598083,0.041618395399742394,0.04462834057109073,0.09069813272897473,0.16278302915983361,0.2696742657254063,0.28964097438748865,0.30343611652672103,0.3496336545161495,0.3745208651524856,0.4274379042645289,0.4850892813153246,0.5700564474693657,0.5726282561110368,0.7119014773471097,0.8341795761512961,0.8569630276113993,0.8597769550742896,0.8836717600771402,0.8840388093947733,0.884121861…	0.04074564150930116,0.04311157876955778,0.04439185242013246,0.23118863449207835,0.22990836084150368,0.22754242358124704	16.9357
Xanthomonas campestris	NC_003902	3	0.231	5076188	53	6	2	0.606	0.128	26.5	24.5397	XCC0391,XCC0478,XCC0479,XCC0872,XCC0877,XCC0878,XCC0879,XCC0881,XCC0969,XCC0970,XCC0971,XCC0972,XCC0973,XCC0979,XCC0980,XCC0981,XCC0990,XCC1000,XCC1025,XCC1158,XCC1403,XCC1516,XCC1596,XCC1726,XCC1732,XCC1733,XCC1765,XCC1792,XCC2091,XCC2111,XCC2112,XCC2113,XCC2146,XCC2147,XCC2148,XCC2149,XCC2151,XCC2235,XCC2310,XCC2429,XCC2455,XCC2484,XCC2487,XCC2514,XCC2529,XCC3013,XCC3147,XCC3734,XCC3838,XCC3839…	XCC3836,XCC3837,XCC3840,XCC4148,XCC4149,XCC4152	0.18275544562179336,0.22741060811774505,0.2274618276549253,0.40621328445676164,0.4077555835205473,0.40779852913249076,0.40784108074799436,0.4084001616961389,0.44387579813828804,0.4439230777110698,0.4439656293265734,0.44402847175872917,0.44409052619800526,0.44677797591420965,0.4468193455403937,0.4468875069244874,0.45021598884832476,0.45267058666857884,0.4621016794492245,0.530615493358402,0.6436217…	0.20480939634229464,0.20416875813110152,0.20310181577199268,0.05199078521126483,0.051350147000071705,0.050283204640962864	18.0856
Rhodobacter sphaeroides	NC_005296	3	0.231	5459213	49	6	2	0.494	0.242	24.5	25.7208	TX73_RS00235,TX73_RS00310,TX73_RS00800,TX73_RS01340,TX73_RS01385,TX73_RS01905,TX73_RS02155,TX73_RS02460,TX73_RS02800,TX73_RS03285,TX73_RS03995,TX73_RS04670,TX73_RS04925,TX73_RS05525,TX73_RS06670,TX73_RS08270,TX73_RS08370,TX73_RS08615,TX73_RS10450,TX73_RS12245,TX73_RS12325,TX73_RS12840,TX73_RS12870,TX73_RS13010,TX73_RS13130,TX73_RS13150,TX73_RS13550,TX73_RS14010,TX73_RS15065,TX73_RS15090,TX73_RS15…	TX73_RS22605,TX73_RS22610,TX73_RS22630,TX73_RS23800,TX73_RS23805,TX73_RS23825	0.9183043416697608,0.9235298201407419,0.9635421808967702,0.9967117971033553,0.9926557179578814,0.9543139276668633,0.9329161547644321,0.907905040525072,0.8793379192202246,0.8433704638379195,0.7863615140131004,0.7309590228481652,0.7120284553835874,0.6649824800754248,0.5775885645055432,0.4404889495976801,0.43230407020206024,0.41062640347610546,0.2548627430364047,0.10124682806844136,0.095237903338814…	0.7281516584899692,0.7287140106092215,0.7298020795305111,0.8211192712209617,0.8216816233402141,0.8227696922615036	32.8843
Bartonella quintana Toulouse	NC_005955	3	0.231	1581384	42	6	2	0.612	0.438	21	20.8171	BQ_RS00460,BQ_RS00640,BQ_RS00660,BQ_RS00680,BQ_RS01335,BQ_RS01380,BQ_RS01440,BQ_RS01950,BQ_RS02580,BQ_RS02595,BQ_RS02610,BQ_RS02630,BQ_RS02790,BQ_RS02820,BQ_RS02825,BQ_RS03070,BQ_RS03260,BQ_RS03345,BQ_RS03570,BQ_RS03580,BQ_RS03585,BQ_RS03625,BQ_RS03635,BQ_RS03840,BQ_RS04160,BQ_RS04165,BQ_RS04175,BQ_RS04220,BQ_RS04505,BQ_RS04715,BQ_RS04855,BQ_RS04875,BQ_RS04905,BQ_RS04925,BQ_RS04930,BQ_RS05115,BQ_…	BQ_RS04910,BQ_RS04915,BQ_RS04935,BQ_RS05385,BQ_RS05390,BQ_RS05410	0.1550034653189864,0.20848889327323408,0.21688217409560234,0.2238924891108042,0.42610902854714605,0.4366542218714746,0.4572735021980746,0.6001534099244712,0.7854796810894761,0.7881880681731951,0.7941265372610321,0.7980484183474729,0.8419049389648561,0.846817724221315,0.8471332706034714,0.9238881890799452,0.9752659695557815,0.9915409539997875,0.9188660059795724,0.916975257116551,0.9168386679010284…	0.515531332048383,0.5135899945870199,0.5093405523263167,0.36539196045995154,0.3634506229985886,0.3592011807378853	20.0904
Bartonella henselae Houston-1	NC_005956	3	0.231	1931047	43	7	2.33333	0.605	0.439	18.4286	18.2416	AYT27_RS00485,AYT27_RS00670,AYT27_RS00695,AYT27_RS00715,AYT27_RS01420,AYT27_RS01955,AYT27_RS02020,AYT27_RS02410,AYT27_RS03070,AYT27_RS03110,AYT27_RS03115,AYT27_RS03125,AYT27_RS03355,AYT27_RS03760,AYT27_RS03815,AYT27_RS03970,AYT27_RS04110,AYT27_RS04335,AYT27_RS04605,AYT27_RS04610,AYT27_RS04700,AYT27_RS04860,AYT27_RS04870,AYT27_RS05125,AYT27_RS05440,AYT27_RS05445,AYT27_RS05495,AYT27_RS05545,AYT27_R…	AYT27_RS06400,AYT27_RS06405,AYT27_RS06420,AYT27_RS06995,AYT27_RS07025,AYT27_RS07030,AYT27_RS07045	0.13697543353424335,0.18457914281734208,0.1914526161196491,0.19715418630411377,0.37328040177168137,0.4420337775310492,0.4591317559852246,0.5565183032831412,0.7230652594162649,0.73001641078648,0.7301282672042679,0.7316517930428416,0.7904080014624191,0.8695474527549044,0.8780920402248107,0.9138715940109174,0.9388668427024304,0.9838818009090405,0.9516780275156431,0.9514175470612575,0.941333898139196…	0.5401044096803443,0.5385057950427928,0.5349761036370425,0.37105621976057546,0.36402480105352175,0.3624261864159702,0.35889649501021986	17.5119
Nocardia farcinica	NC_006361	3	0.231	6021225	53	9	3	0.373	0.591	17.6667	18.4378	NFA_RS00050,NFA_RS00055,NFA_RS00435,NFA_RS00760,NFA_RS01135,NFA_RS01155,NFA_RS01160,NFA_RS01220,NFA_RS01405,NFA_RS01705,NFA_RS01870,NFA_RS02795,NFA_RS03090,NFA_RS03100,NFA_RS03105,NFA_RS03110,NFA_RS03545,NFA_RS03610,NFA_RS04970,NFA_RS05295,NFA_RS05300,NFA_RS06360,NFA_RS06490,NFA_RS06515,NFA_RS06595,NFA_RS06740,NFA_RS06745,NFA_RS07485,NFA_RS07955,NFA_RS08125,NFA_RS09430,NFA_RS10350,NFA_RS13830,NFA…	NFA_RS05430,NFA_RS05435,NFA_RS05440,NFA_RS09170,NFA_RS09175,NFA_RS09180,NFA_RS10025,NFA_RS10030,NFA_RS10035	0.0038663228828020877,0.0039415567430215615,0.023040992489069916,0.0457511552881681,0.07786472021889233,0.0788940788626899,0.07893244314902699,0.08181208973257104,0.0930039983558163,0.11458067087677341,0.12692865654414176,0.18775448517535884,0.20857682614418163,0.20913833978966073,0.20917288425528027,0.20922204368712347,0.24032086494027377,0.24356356057114623,0.3607423738524968,0.3820941751886036…	0.39139178489426985,0.3922733330842146,0.3928544440707663,0.6600254931513105,0.6608982391456888,0.6614808448446953,0.7182892185560247,0.7191591412046552,0.7197410825870151	22.4795
Francisella tularensis	NC_006570	3	0.231	1892775	38	10	3.33333	0.454	0.431	11.4	11.3843	FTT_t01,FTT_t02,FTT_t03,FTT_t04,FTT_t05,FTT_t06,FTT_t07,FTT_t08,FTT_t09,FTT_t10,FTT_t11,FTT_t12,FTT_t13,FTT_t14,FTT_t15,FTT_t16,FTT_t17,FTT_t18,FTT_t19,FTT_t20,FTT_t21,FTT_t22,FTT_t23,FTT_t24,FTT_t25,FTT_t26,FTT_t27,FTT_t28,FTT_t29,FTT_t30,FTT_t31,FTT_t32,FTT_t33,FTT_t34,FTT_t35,FTT_t36,FTT_t37,FTT_t38	FTT_r01,FTT_r02,FTT_r03,FTT_r04,FTT_r05,FTT_r06,FTT_r07,FTT_r08,FTT_r09,FTT_r10	0.05177054853323824,0.08975974429078998,0.15867284806699158,0.158757908362061,0.1588667432737647,0.16026733235593243,0.3037629934883967,0.34557409095111674,0.7636052885313891,0.8193108002800121,0.8699576019336688,0.8700563986739047,0.870146213892301,0.8702539921543765,0.8703459206720292,0.9142993752559073,0.985972447860945,0.6146552020182008,0.6145579902524072,0.6114799698854856,0.611362681776756…	0.4324682014502516,0.6179112678474726,0.6162856123945002,0.6136149304592463,0.5469900014528932,0.5453643459999208,0.5426936640646669,0.13137271994822416,0.12974706449525167,0.1270763825599979	11.3374
Legionella pneumophila pneumophila Philadelphia 1	NC_002942	3.3	0.21	3397754	43	9	3	0.508	0.25	14.3333	13.976	lpg0069,lpg0303,lpg0310,lpg0311,lpg0312,lpg0313,lpg0315,lpg0524,lpg0545,lpg0555,lpg0570,lpg0797,lpg0881,lpg0972,lpg1185,lpg1272,lpg1330,lpg1600,lpg1601,lpg1856,lpg1857,lpg1863,lpg1864,lpg1865,lpg1866,lpg1878,lpg1879,lpg1880,lpg1929,lpg2054,lpg2055,lpg2056,lpg2174,lpg2290,lpg2291,lpg2292,lpg2362,lpg2575,lpg2715,lpg2752,lpg2775,lpg2790,lpg2973	lpg0302,lpg0304,lpg0309,lpg0569,lpg0571,lpg0576,lpg2746,lpg2747,lpg2753	0.04570725249679641,0.21285943596858395,0.2149007844593811,0.21499054963955602,0.2150491177407193,0.21512387300552072,0.21592440182544115,0.33332460207537096,0.3452972169262401,0.35081527385443445,0.3590501254652338,0.5130692216093337,0.5624009272007332,0.6281899749069533,0.7733037765535704,0.8247539403970976,0.864314191080343,0.9599559002800085,0.9599032184201681,0.7758481043654132,0.77579954287…	0.2123199619513361,0.21383360890753128,0.21478188238465762,0.35851065144798594,0.3600242984041811,0.3609725718813075,0.17651601616832766,0.17556774269120132,0.174045854997154	12.5522
Bordetella pertussis 12822	NC_002929	3.8	0.182	4086189	51	9	3	0.487	0.722	17	17.4216	BPt01,BPt02,BPt03,BPt04,BPt05,BPt06,BPt07,BPt08,BPt09,BPt10,BPt11,BPt12,BPt13,BPt14,BPt15,BPt16,BPt17,BPt18,BPt19,BPt20,BPt21,BPt22,BPt23,BPt24,BPt25,BPt26,BPt27,BPt28,BPt29,BPt30,BPt31,BPt32,BPt33,BPt34,BPt35,BPt36,BPt37,BPt38,BPt39,BPt40,BPt41,BPt42,BPt43,BPt44,BPt45,BPt46,BPt47,BPt48,BPt49,BPt50,BPt51	BPr01,BPr02,BPr03,BPr04,BPr05,BPr06,BPr07,BPr08,BPr09	0.003916363144240269,0.004047781441338127,0.004087182457786461,0.004788324769118609,0.03580622433274623,0.1375178681162325,0.19940316025519134,0.3399671429784574,0.3752300737924751,0.40349944655031866,0.4049482292669282,0.44940481216116046,0.5284638082085777,0.5285183822872608,0.5285707538246518,0.5463171184690674,0.6376415775188079,0.6377629620166859,0.6398208697639781,0.7689681020628267,0.79320…	0.9469253624832331,0.9455592974284841,0.9447406862482377,0.8039234112763751,0.8031048000961287,0.8017387350413796,0.4164954190812026,0.4156768079009561,0.41431074284620706	19.8633
Rhodospirillum rubrum	NC_007643	3.8	0.182	4352825	55	12	4	0.475	0.376	13.75	13.6051	Rru_AR0001,Rru_AR0002,Rru_AR0003,Rru_AR0005,Rru_AR0006,Rru_AR0009,Rru_AR0010,Rru_AR0011,Rru_AR0012,Rru_AR0013,Rru_AR0014,Rru_AR0015,Rru_AR0016,Rru_AR0017,Rru_AR0019,Rru_AR0020,Rru_AR0023,Rru_AR0025,Rru_AR0026,Rru_AR0027,Rru_AR0028,Rru_AR0029,Rru_AR0030,Rru_AR0031,Rru_AR0032,Rru_AR0033,Rru_AR0034,Rru_AR0035,Rru_AR0036,Rru_AR0037,Rru_AR0038,Rru_AR0039,Rru_AR0041,Rru_AR0044,Rru_AR0045,Rru_AR0047,Rru…	Rru_AR0004,Rru_AR0007,Rru_AR0008,Rru_AR0018,Rru_AR0021,Rru_AR0022,Rru_AR0042,Rru_AR0043,Rru_AR0046,Rru_AR0060,Rru_AR0061,Rru_AR0064	0.09910506395272035,0.1451919155950446,0.16077535853152838,0.1805087500646132,0.1805742247850534,0.18219455181405178,0.232298334989346,0.24019872151993246,0.2581211052592282,0.25824883839805185,0.27861400354941906,0.30633806780653944,0.34844911063504735,0.4567541768851263,0.5108082681936443,0.5108737429140845,0.5124926915279158,0.624346257889991,0.7646000011486793,0.9147843067433219,0.93020670484…	0.18006719773939914,0.18139162497918018,0.18210633324335346,0.5103676348118751,0.511690683636489,0.5124049324289398,0.6534792921838116,0.6527645839196384,0.6514401566798573,0.15952375755974568,0.15881042771073958,0.1574860004709585	13.001
Rubrobacter xylanophilus	NC_008148	3.85	0.18	3225748	45	3	1	0.616	0.83	45	45.7948	RXYL_RS00070,RXYL_RS00150,RXYL_RS01740,RXYL_RS02920,RXYL_RS03755,RXYL_RS04495,RXYL_RS04610,RXYL_RS05005,RXYL_RS05075,RXYL_RS05080,RXYL_RS05085,RXYL_RS05095,RXYL_RS05105,RXYL_RS06605,RXYL_RS06610,RXYL_RS06615,RXYL_RS07640,RXYL_RS07645,RXYL_RS07745,RXYL_RS07840,RXYL_RS07955,RXYL_RS08105,RXYL_RS08160,RXYL_RS08165,RXYL_RS09670,RXYL_RS10050,RXYL_RS10210,RXYL_RS10890,RXYL_RS10900,RXYL_RS10905,RXYL_RS10…	RXYL_RS06680,RXYL_RS06685,RXYL_RS06690	0.008633966447472028,0.018184309499688134,0.22964875123537237,0.3832587046477282,0.48316297491310545,0.5784227410200673,0.5915434187667481,0.634498417111318,0.6431435437610129,0.6431894245923736,0.643244295586636,0.6440410100231017,0.6443457455449093,0.8201238906448984,0.820180931678482,0.8202389027289174,0.9423625156087828,0.94240994646823,0.9538894544769151,0.9639668070785442,0.9816975783601198…	0.8288099380360772,0.8303754664034513,0.8313925948338184	50.4096
Ralstonia solanacearum GMI1000	NC_003295	4	0.173	3716413	54	9	3	0.595	0.465	18	17.7927	RS_RS00395,RS_RS01955,RS_RS02735,RS_RS03540,RS_RS03725,RS_RS03935,RS_RS04795,RS_RS05315,RS_RS05320,RS_RS05325,RS_RS05510,RS_RS05535,RS_RS05540,RS_RS05840,RS_RS05885,RS_RS05890,RS_RS05895,RS_RS05900,RS_RS05905,RS_RS05910,RS_RS06150,RS_RS06515,RS_RS07190,RS_RS07195,RS_RS07725,RS_RS07825,RS_RS07935,RS_RS07980,RS_RS08150,RS_RS08155,RS_RS08340,RS_RS08665,RS_RS08670,RS_RS09450,RS_RS09575,RS_RS10350,RS_…	RS_RS07185,RS_RS07200,RS_RS07205,RS_RS14360,RS_RS14365,RS_RS14380,RS_RS15265,RS_RS15270,RS_RS15285	0.04892028953725003,0.2277602085667013,0.3183179587413993,0.40437540176508907,0.42329202916898634,0.4457911432340808,0.5482821742362864,0.6061812828660323,0.6062512427978268,0.6063405762491951,0.6278801629420627,0.6297849566234969,0.6298718683849185,0.6624748110610957,0.6682508106607097,0.6683541360984369,0.668429746640107,0.6685032045684912,0.6686065300062184,0.6686821405478885,0.698651360868665…	0.8253122029225493,0.826770329347142,0.8276397160380183,0.33383883868665837,0.33296945199578193,0.33151132557118923,0.2379345352629,0.23706514857202363,0.23560702214743087	16.7471
Dinoroseobacter shibae	NC_009952	4.08	0.17	3789584	43	6	2	0.583	0.346	21.5	21.0544	DSHI_RS00380,DSHI_RS01120,DSHI_RS01650,DSHI_RS01670,DSHI_RS01940,DSHI_RS01975,DSHI_RS01980,DSHI_RS01995,DSHI_RS02960,DSHI_RS03180,DSHI_RS03185,DSHI_RS03985,DSHI_RS04360,DSHI_RS04730,DSHI_RS04985,DSHI_RS05035,DSHI_RS05085,DSHI_RS06135,DSHI_RS07235,DSHI_RS07425,DSHI_RS07550,DSHI_RS08255,DSHI_RS08555,DSHI_RS08765,DSHI_RS09040,DSHI_RS09105,DSHI_RS09245,DSHI_RS09250,DSHI_RS09285,DSHI_RS09370,DSHI_RS09…	DSHI_RS01970,DSHI_RS01985,DSHI_RS01990,DSHI_RS03175,DSHI_RS03190,DSHI_RS03195	0.12355630591642777,0.20023517093169066,0.2512011872543266,0.2517513795709503,0.2773578841371507,0.2804880430147478,0.28062077526187573,0.2826392026143239,0.385323824461999,0.409138047870162,0.4092707801172899,0.4970701269585263,0.5378664254440593,0.5833326296501147,0.609360552503916,0.6129018383020406,0.6216962072881879,0.7381464561809423,0.859897550760189,0.8827823845572496,0.8942915634011543,0…	0.27993468412364,0.2816488564444013,0.28255212181600936,0.40858468897905414,0.4102988612998155,0.4112021266714236	19.0344
Rickettsia conorii Malish 7	NC_003103	4.1	0.169	1268755	33	3	1	0.522	0.5	33	32.9799	RC_RS00055,RC_RS00110,RC_RS00565,RC_RS00715,RC_RS00910,RC_RS01045,RC_RS01615,RC_RS01875,RC_RS02495,RC_RS02660,RC_RS02665,RC_RS03180,RC_RS03405,RC_RS03560,RC_RS03655,RC_RS03660,RC_RS03770,RC_RS03790,RC_RS04140,RC_RS04365,RC_RS04415,RC_RS04445,RC_RS04895,RC_RS05045,RC_RS05050,RC_RS05115,RC_RS05345,RC_RS05560,RC_RS05925,RC_RS06260,RC_RS06455,RC_RS06695,RC_RS06760	RC_RS01420,RC_RS01425,RC_RS04715	0.01580604608454745,0.03711748919216082,0.16407028937816995,0.20538165366835992,0.27581211502614766,0.32985249319214505,0.5053418508695532,0.581791598850842,0.764074230249339,0.8125382757112287,0.8126809352475458,0.9755508352676443,0.9596604545400806,0.9243281799874681,0.901295364353244,0.9009903409247648,0.876325216452349,0.8696312526847185,0.7676903736339955,0.7032807752481763,0.684363017288601…	0.4470201102655753,0.4497046317058849,0.6037532857013371	32.9183
Gramella forsetii	NC_008571	4.17	0.166	3798465	44	9	3	0.415	0.509	14.6667	14.7899	GFO_RS00275,GFO_RS00430,GFO_RS00720,GFO_RS01230,GFO_RS01235,GFO_RS01785,GFO_RS02010,GFO_RS02085,GFO_RS02890,GFO_RS02895,GFO_RS03195,GFO_RS03620,GFO_RS03875,GFO_RS04000,GFO_RS06725,GFO_RS07850,GFO_RS07855,GFO_RS07960,GFO_RS08910,GFO_RS08915,GFO_RS11120,GFO_RS11210,GFO_RS11220,GFO_RS11225,GFO_RS11230,GFO_RS11235,GFO_RS11355,GFO_RS11360,GFO_RS11365,GFO_RS12870,GFO_RS12875,GFO_RS13660,GFO_RS13665,GFO…	GFO_RS02885,GFO_RS02900,GFO_RS02905,GFO_RS08900,GFO_RS08905,GFO_RS08920,GFO_RS13735,GFO_RS13740,GFO_RS13755	0.22464890422841857,0.2402978571607215,0.2733146152458954,0.33803365306775235,0.3380839365375224,0.4063301886419909,0.4401578005852364,0.44726066977055207,0.5358393456304059,0.5359593941236789,0.5701037129472036,0.6256895877676903,0.6555016302638039,0.6680869772394902,0.9630987780590318,0.911345240774892,0.9112344065300062,0.8978871728448202,0.7721426944831662,0.7720226459898933,0.500834942535998…	0.5353254538346411,0.5368465946112443,0.5377029931827725,0.7738862935422598,0.7730298949707316,0.7715087541941285,0.21978404434422852,0.2189276457727003,0.2174065049960971	15.4976
Helicobacter hepaticus ATCC51449	NC_004917	4.2	0.165	1799146	36	3	1	0.576	0.141	36	35.3622	HH_RS00165,HH_RS00170,HH_RS00175,HH_RS00715,HH_RS01035,HH_RS01040,HH_RS01045,HH_RS01820,HH_RS01835,HH_RS01840,HH_RS01845,HH_RS01850,HH_RS01860,HH_RS01865,HH_RS01870,HH_RS01875,HH_RS02295,HH_RS02475,HH_RS02940,HH_RS02945,HH_RS03015,HH_RS03830,HH_RS03850,HH_RS04370,HH_RS04490,HH_RS04495,HH_RS04500,HH_RS04505,HH_RS04750,HH_RS04835,HH_RS04840,HH_RS05635,HH_RS06195,HH_RS07185,HH_RS07840,HH_RS08595	HH_RS04825,HH_RS04830,HH_RS04845	0.8382221342792636,0.8383294073966204,0.8384339014176726,0.9510023088732098,0.9777199849261816,0.9775443460397322,0.9773553674910207,0.8033255778019127,0.8015919775271156,0.8014419063266683,0.8012840536565682,0.8011345382753817,0.7998105767958799,0.7996821825466083,0.7995148809490725,0.7993397978818839,0.7156956689451551,0.6705531402120783,0.5673986435786756,0.5672419025470974,0.5521892053229699,…	0.1431134549391767,0.1412836979322412,0.1382917228507303	32.1641
Symbiobacterium thermophilum	NC_006177	4.2	0.165	3566135	97	18	6	0.325	0.203	16.1667	16.0068	STH_RS00055,STH_RS00105,STH_RS00110,STH_RS00115,STH_RS00120,STH_RS00125,STH_RS00130,STH_RS00135,STH_RS00140,STH_RS00145,STH_RS00150,STH_RS00155,STH_RS00160,STH_RS01350,STH_RS01355,STH_RS01360,STH_RS01365,STH_RS01370,STH_RS01375,STH_RS01380,STH_RS01385,STH_RS01390,STH_RS01395,STH_RS01400,STH_RS01405,STH_RS01410,STH_RS01790,STH_RS01795,STH_RS01800,STH_RS01805,STH_RS01810,STH_RS01815,STH_RS01825,STH…	STH_RS00090,STH_RS00095,STH_RS00100,STH_RS01335,STH_RS01340,STH_RS01345,STH_RS01415,STH_RS01420,STH_RS01425,STH_RS03915,STH_RS03920,STH_RS03925,STH_RS13640,STH_RS13645,STH_RS13650,STH_RS16185,STH_RS16190,STH_RS16195	0.0069697305345983816,0.01388141503336245,0.013925440287594272,0.013971708866882494,0.014067891428675584,0.014115842501756104,0.014164354406100723,0.014210903401020993,0.014318863419360176,0.014368777401865044,0.014417569721841713,0.01447056827629913,0.014516556439955301,0.16364439372037234,0.16368982105276442,0.1637467454260705,0.16379245317409463,0.16384040424717516,0.1638889161515198,0.1639354…	0.011526764971040075,0.012914541934054656,0.013797570759379553,0.16128048994219232,0.16270640343116569,0.16358943225649056,0.16490289907701194,0.16632965381288145,0.1672129630538384,0.47234555057506233,0.4737714640640357,0.47465337122683243,0.3455915157446367,0.34470960858184,0.34328313426160256,0.05757325507867762,0.056691347915880916,0.05530301012160224	15.2176
Methylobacterium extorquens	NC_010172	4.2	0.165	5471154	58	15	5	0.438	0.384	11.6	11.5276	MEXT_RS00325,MEXT_RS00830,MEXT_RS00875,MEXT_RS01330,MEXT_RS01375,MEXT_RS01710,MEXT_RS02780,MEXT_RS02860,MEXT_RS02875,MEXT_RS02880,MEXT_RS03580,MEXT_RS03645,MEXT_RS03995,MEXT_RS04010,MEXT_RS04015,MEXT_RS04985,MEXT_RS04995,MEXT_RS05010,MEXT_RS05015,MEXT_RS05105,MEXT_RS05120,MEXT_RS05125,MEXT_RS05450,MEXT_RS06625,MEXT_RS06930,MEXT_RS06945,MEXT_RS06950,MEXT_RS06965,MEXT_RS08430,MEXT_RS09880,MEXT_RS10…	MEXT_RS02865,MEXT_RS02870,MEXT_RS02885,MEXT_RS04000,MEXT_RS04005,MEXT_RS04020,MEXT_RS05000,MEXT_RS05005,MEXT_RS05020,MEXT_RS05110,MEXT_RS05115,MEXT_RS05130,MEXT_RS06935,MEXT_RS06940,MEXT_RS06955	0.028933018518579445,0.06972295058775535,0.07296760427507615,0.11299809875576523,0.1170895573401882,0.14454336324658382,0.22877659813633466,0.2345134134407476,0.23580911814947997,0.23583927632086393,0.2884735103416939,0.29385135201823964,0.3209101772679036,0.322205881976636,0.32223604014802,0.3968402278568653,0.39753971465617677,0.3988354193649091,0.3988655775362931,0.40570654746695123,0.40700225…	0.23457829920342216,0.2351657438266223,0.23620446435980416,0.3209750630305782,0.32156250765377836,0.3226012281869602,0.3976046004188513,0.39819204504205147,0.3992307655752333,0.4057714332296258,0.40635887785282593,0.40739759838600775,0.5596640123820313,0.5602514570052315,0.5612901775384133	11.3354
Azoarcus sp EbN1	NC_006513	4.3	0.161	4296230	58	12	4	0.521	0.347	14.5	14.2623	EB_RS00120,EB_RS00330,EB_RS00575,EB_RS00670,EB_RS01505,EB_RS01680,EB_RS01995,EB_RS02135,EB_RS02305,EB_RS02350,EB_RS02520,EB_RS02525,EB_RS03190,EB_RS03385,EB_RS03390,EB_RS03720,EB_RS03900,EB_RS03920,EB_RS06495,EB_RS07430,EB_RS07435,EB_RS07535,EB_RS08555,EB_RS08625,EB_RS08630,EB_RS10480,EB_RS10485,EB_RS10490,EB_RS10500,EB_RS11360,EB_RS11365,EB_RS12130,EB_RS12305,EB_RS12310,EB_RS12565,EB_RS12675,EB_…	EB_RS02510,EB_RS02515,EB_RS02530,EB_RS08620,EB_RS08635,EB_RS08640,EB_RS11355,EB_RS11370,EB_RS11375,EB_RS12300,EB_RS12315,EB_RS12320	0.7749210354194259,0.7551858257123105,0.7252526051910628,0.7160121781189555,0.6228300160838689,0.6078161550941173,0.5759295940859777,0.5625141112091299,0.5463941641858094,0.5428459370192006,0.5256608701117026,0.5256201367245236,0.4601182897563678,0.4388384700074251,0.4387407098781955,0.41221419709838625,0.39642872937435847,0.39523372817563307,0.136919112803551,0.04404373136447536,0.04400183416623…	0.5272210752217642,0.5264785637640443,0.5252095441817594,0.07856213470880283,0.07983115429108777,0.08057366574880767,0.3419791305400316,0.3432481501223165,0.34399066158003644,0.43939989246385786,0.4406689120461428,0.4414114235038627	13.08
Delftia acidovorans	NC_010002	4.62	0.15	6767514	80	15	5	0.511	0.258	16	15.4404	DACI_RS01570,DACI_RS02525,DACI_RS02530,DACI_RS02535,DACI_RS02540,DACI_RS02550,DACI_RS02620,DACI_RS03335,DACI_RS03340,DACI_RS03360,DACI_RS03365,DACI_RS05320,DACI_RS07670,DACI_RS08335,DACI_RS09505,DACI_RS09920,DACI_RS10110,DACI_RS10115,DACI_RS10535,DACI_RS11070,DACI_RS12560,DACI_RS12570,DACI_RS12575,DACI_RS12885,DACI_RS13260,DACI_RS13265,DACI_RS13270,DACI_RS13275,DACI_RS13285,DACI_RS13290,DACI_RS14…	DACI_RS03330,DACI_RS03345,DACI_RS03350,DACI_RS03355,DACI_RS03370,DACI_RS03375,DACI_RS12565,DACI_RS12580,DACI_RS12585,DACI_RS30275,DACI_RS30280,DACI_RS30295,DACI_RS30300,DACI_RS30305,DACI_RS30320	0.09676241526799945,0.14984704870946702,0.14989758425324276,0.149937480735171,0.14997220545092332,0.15037220462344075,0.15572306167375494,0.20644700550305475,0.20647847939435368,0.2081155650361418,0.20814703892744071,0.3346497694722168,0.49928895603319035,0.5376950827142729,0.6158778541130465,0.6337022723558459,0.6464171333816229,0.646489833637581,0.6742700495336987,0.7089473328019713,0.812344237…	0.20618368872232848,0.20703318825790387,0.2075115027467989,0.2078522482554155,0.2087017477909909,0.20918006227988595,0.8127171957087935,0.8135666952443689,0.8140453052627598,0.03277052696159919,0.032292212472704154,0.03144271293712876,0.031101967428512154,0.030623652939617118,0.02977415340404172	12.5743
Treponema denticola ATCC35405	NC_002967	5	0.139	2843201	44	6	2	0.549	0.459	22	21.8943	TDE_tRNA-Cys-1,TDE_tRNA-Ser-1,TDE_tRNA-Pseudo-1,TDE_tRNA-Arg-1,TDE_tRNA-Pseudo-2,TDE_tRNA-Ser-2,TDE_tRNA-Ala-1,TDE_tRNA-Ala-2,TDE_tRNA-Leu-1,TDE_tRNA-Asn-1,TDE_tRNA-SeC(p)-1,TDE_tRNA-Met-1,TDE_tRNA-Ile-1,TDE_tRNA-Gln-1,TDE_tRNA-Met-2,TDE_tRNA-Glu-1,TDE_tRNA-Thr-1,TDE_tRNA-Tyr-1,TDE_tRNA-Thr-2,TDE_tRNA-Leu-2,TDE_tRNA-Gly-1,TDE_tRNA-Phe-1,TDE_tRNA-Leu-3,TDE_tRNA-Pro-1,TDE_tRNA-Val-1,TDE_tRNA-Gly-2,…	TDE_16SA,TDE_23SA,TDE_5SA,TDE_16SB,TDE_23SB,TDE_5SB	0.1641227616338064,0.010096718452195255,0.01000316192910737,0.009918398312324736,0.009854034238170288,0.009775249797675226,0.2439651646155161,0.29521409144130156,0.4357771399208146,0.5298007421916354,0.5806406230161005,0.6595175648854935,0.6727881707976326,0.7817002737407591,0.7952856656986264,0.9049546620165089,0.9280247861477258,0.9280842261943493,0.9953313184681631,0.9731724911464227,0.9730975…	0.24330604835887437,0.24514482092542877,0.2463269392491069,0.6721381991635484,0.6739650133775277,0.6751422076736748	21.3308
Leifsonia xyli xyli CTCB07	NC_006087	5	0.139	2584158	45	3	1	0.507	0.105	45	44.1133	LXX_RS00045,LXX_RS00050,LXX_RS00150,LXX_RS00790,LXX_RS00795,LXX_RS00925,LXX_RS01045,LXX_RS01105,LXX_RS01110,LXX_RS01375,LXX_RS01605,LXX_RS01710,LXX_RS02015,LXX_RS02820,LXX_RS02915,LXX_RS03290,LXX_RS03860,LXX_RS03865,LXX_RS04015,LXX_RS04050,LXX_RS04235,LXX_RS04260,LXX_RS04635,LXX_RS04745,LXX_RS05250,LXX_RS05255,LXX_RS05260,LXX_RS05265,LXX_RS05625,LXX_RS06275,LXX_RS06395,LXX_RS06480,LXX_RS06620,LXX…	LXX_RS00680,LXX_RS00685,LXX_RS00690	0.007256909213755505,0.00732424255792409,0.020807938214304232,0.12342743748640757,0.12351141067999712,0.14067599581759319,0.16593606118511328,0.17835558042503594,0.17867870308239667,0.2232433156176983,0.25765839395269174,0.2780623321019845,0.31924595941889,0.4521871340684277,0.46586857305164775,0.5215493789466433,0.6110582247679902,0.6111932784295697,0.6347150599924618,0.6403377812037809,0.672506…	0.10285980965560156,0.10502647283950904,0.10638087918772769	39.2082
Moorella thermoacetica	NC_007644	5	0.139	2628784	51	3	1	0.41	0.115	51	50.2488	Moth_R0002,Moth_R0003,Moth_R0004,Moth_R0005,Moth_R0006,Moth_R0007,Moth_R0009,Moth_R0010,Moth_R0013,Moth_R0014,Moth_R0017,Moth_R0019,Moth_R0020,Moth_R0023,Moth_R0025,Moth_R0026,Moth_R0027,Moth_R0028,Moth_R0029,Moth_R0030,Moth_R0031,Moth_R0033,Moth_R0034,Moth_R0038,Moth_R0043,Moth_R0044,Moth_R0045,Moth_R0046,Moth_R0047,Moth_R0050,Moth_R0051,Moth_R0054,Moth_R0055,Moth_R0063,Moth_R0064,Moth_R0065,Mot…	Moth_R0012,Moth_R0015,Moth_R0016	0.01974525103622055,0.019825896688354768,0.01997843870017468,0.020046150615645866,0.02046117140092149,0.021615697600107123,0.0755136215071303,0.07557752938240647,0.11372368364993092,0.11384655414822975,0.11638651178643813,0.286890060195132,0.2869558700905057,0.3171755458036872,0.4113491256794016,0.41141037072654124,0.4114780826420124,0.41154541415346413,0.4116085612207013,0.411675131924114,0.4151…	0.11301537136562,0.11505167408200902,0.11627619462078284	46.1071
Myxococcus xanthus	NC_008095	5	0.139	9139763	65	12	4	0.582	0.388	16.25	15.6956	MXAN_RS01380,MXAN_RS01570,MXAN_RS01575,MXAN_RS01865,MXAN_RS01870,MXAN_RS01895,MXAN_RS03785,MXAN_RS07220,MXAN_RS07225,MXAN_RS07230,MXAN_RS07235,MXAN_RS07240,MXAN_RS07245,MXAN_RS09250,MXAN_RS09385,MXAN_RS09390,MXAN_RS09400,MXAN_RS09405,MXAN_RS09410,MXAN_RS09725,MXAN_RS09730,MXAN_RS09735,MXAN_RS09740,MXAN_RS09750,MXAN_RS09755,MXAN_RS12940,MXAN_RS12945,MXAN_RS13665,MXAN_RS13685,MXAN_RS14765,MXAN_RS14…	MXAN_RS01565,MXAN_RS01580,MXAN_RS01585,MXAN_RS13680,MXAN_RS13690,MXAN_RS13695,MXAN_RS22840,MXAN_RS22845,MXAN_RS22855,MXAN_RS35525,MXAN_RS35530,MXAN_RS35545	0.0734264116038895,0.08280050587745,0.0828322353654028,0.09761150261773746,0.09763557326377062,0.09864052273565518,0.19597433762779187,0.3835136644133989,0.3835317173979238,0.3835769045652497,0.3835969269662682,0.38362909410233065,0.3836559000490494,0.4899451987978244,0.4968359682849544,0.49685763186638426,0.4969827992257567,0.497007416931927,0.4970364111191942,0.5116837274664562,0.51170812634857…	0.08257763357758839,0.08322546219196275,0.08359680661303799,0.7207919942781886,0.7214190346073525,0.7217901602043729,0.7103813304568182,0.710009986035743,0.709382945706579,0.0390188454558395,0.038647719858819096,0.03799989124444474	12.3984
Propionibacterium acnes KPA171202	NC_006085	5.1	0.136	2560265	45	9	3	0.519	0.628	15	15.0803	PPA_RS00100,PPA_RS00620,PPA_RS01055,PPA_RS01300,PPA_RS02245,PPA_RS02485,PPA_RS02535,PPA_RS02710,PPA_RS02815,PPA_RS03950,PPA_RS04275,PPA_RS04845,PPA_RS04905,PPA_RS05400,PPA_RS05405,PPA_RS05410,PPA_RS05415,PPA_RS06105,PPA_RS06350,PPA_RS06450,PPA_RS06830,PPA_RS06890,PPA_RS06895,PPA_RS07200,PPA_RS07945,PPA_RS08160,PPA_RS08285,PPA_RS08300,PPA_RS08370,PPA_RS08400,PPA_RS09505,PPA_RS09535,PPA_RS09540,PPA…	PPA_RS02835,PPA_RS02840,PPA_RS02845,PPA_RS07085,PPA_RS07090,PPA_RS07095,PPA_RS08325,PPA_RS08330,PPA_RS08335	0.016388928489824296,0.1128539428535718,0.19530751699531104,0.23617633330924728,0.38046764690373847,0.4202646991620008,0.42619845992504685,0.45434788976922313,0.4693725063616462,0.6597957633291867,0.7171480295984985,0.8135646114757652,0.8233319597776011,0.9104260691764329,0.9104827039388501,0.910560820852529,0.9109139093023574,0.9708659064589017,0.9353453646399884,0.9188958955420631,0.84661548706…	0.47274129826404687,0.4747094539041857,0.47603548851388433,0.8136919420450618,0.8123592674977005,0.8103907212729933,0.5978033523873505,0.596469506086284,0.5944997881078716	15.6403
Xylella fastidiosa 9a5c	NC_002488	5.13	0.135	2679306	49	6	2	0.393	0.09	24.5	24.1324	XF_RS00095,XF_RS00265,XF_RS00275,XF_RS00280,XF_RS00520,XF_RS00705,XF_RS00710,XF_RS00915,XF_RS00955,XF_RS00995,XF_RS01245,XF_RS01315,XF_RS01645,XF_RS01650,XF_RS01980,XF_RS02680,XF_RS02825,XF_RS03160,XF_RS03315,XF_RS03610,XF_RS04140,XF_RS04495,XF_RS04500,XF_RS04505,XF_RS04740,XF_RS05015,XF_RS05030,XF_RS05060,XF_RS05065,XF_RS05230,XF_RS07320,XF_RS07350,XF_RS07735,XF_RS07805,XF_RS08040,XF_RS09135,XF_…	XF_RS00270,XF_RS00285,XF_RS00290,XF_RS00700,XF_RS00715,XF_RS00720	0.014513833059755026,0.045520369827111946,0.04985096887029701,0.049917777215443104,0.09150018698872021,0.1287639411101233,0.1288307494552694,0.1664699739410131,0.1751300523344478,0.18020823302750788,0.2293258030251117,0.23710356338544383,0.30181957566623596,0.30190989756302566,0.36240690686319516,0.45867549283284553,0.4834666141157449,0.5209531871312945,0.5454001894520447,0.6084400214085289,0.690…	0.04916609002480493,0.05116698130038152,0.05238744659997775,0.12807906226463123,0.1300799535402078,0.13130041883980403	22.0599
Thermosynechococcus elongatus BP-1	NC_004113	5.4	0.128	2593857	42	3	1	0.42	0.005	42	41.2041	rTEt01,rTEt02,rTEt03,rTEt04,rTEt05,rTEt06,rTEt07,rTEt08,rTEt09,rTEt10,rTEt11,rTEt12,rTEt13,rTEt14,rTEt15,rTEt16,rTEt17,rTEt18,rTEt19,rTEt20,rTEt21,rTEt22,rTEt23,rTEt24,rTEt25,rTEt26,rTEt27,rTEt28,rTEt29,rTEt30,rTEt31,rTEt32,rTEt33,rTEt34,rTEt35,rTEt36,rTEt37,rTEt38,rTEt39,rTEt40,rTEt41,rTEt42	rTEr01,rTEr02,rTEr03	0.26788253939982043,0.2819642717389586,0.31516270943232416,0.3502945613424333,0.38497650410180667,0.417715008961558,0.45075345325513316,0.464261908038878,0.46627512619238454,0.485697553874404,0.48715330104936394,0.4991932862914185,0.6075662613629047,0.6927159053101231,0.7918320092433777,0.9620229642574745,0.9376800648609388,0.9343660810908234,0.8470324308549007,0.7695189056297244,0.75912935832623…	0.0061263978700444935,0.004590846758321681,0.0022981220630127258	36.5269
Mycoplasma pneumoniae	NC_000912	6	0.116	816394	37	3	1	0.68	0.296	37	36.8154	MPNt01,MPNt02,MPNt03,MPNt04,MPNt05,MPNt06,MPNt07,MPNt08,MPNt09,MPNt10,MPNt11,MPNt12,MPNt13,MPNt14,MPNt15,MPNt16,MPNt17,MPNt18,MPNt19,MPNt20,MPNt21,MPNt22,MPNt23,MPNt24,MPNt25,MPNt26,MPNt27,MPNt28,MPNt29,MPNt30,MPNt31,MPNt32,MPNt33,MPNt34,MPNt35,MPNt36,MPNt37	MPNr01,MPNr02,MPNr03	0.046952819349480764,0.04715247784770589,0.22819986428121716,0.38327082266650664,0.8778494207453754,0.8781629948284774,0.8783614284279404,0.8785733359137867,0.8788758859080297,0.8791110664703562,0.8792984759809602,0.8794846605928021,0.9142044160050172,0.9523048920006761,0.9481169631329971,0.9477556179981724,0.8893781678944235,0.8182764694497999,0.8180657868627158,0.8178685781620149,0.817579502054…	0.29182600558063876,0.2978059613372955,0.3015872238159516	35.5578
Geobacter sulfurreducens PCA	NC_002939	6	0.116	3814128	49	6	2	0.571	0.501	24.5	24.4005	GSUR001,GSUR002,GSUR003,GSUR004,GSUR005,GSUR006,GSUR007,GSUR008,GSUR009,GSUR011,GSUR012,GSUR015,GSUR016,GSUR018,GSUR019,GSUR022,GSUR023,GSUR024,GSUR025,GSUR026,GSUR027,GSUR028,GSUR029,GSUR030,GSUR032,GSUR033,GSUR034,GSUR035,GSUR036,GSUR037,GSUR038,GSUR039,GSUR040,GSUR041,GSUR042,GSUR043,GSUR044,GSUR045,GSUR046,GSUR047,GSUR048,GSUR049,GSUR050,GSUR051,GSUR052,GSUR053,GSUR054,GSUR055,GSUR056	GSUR010,GSUR013,GSUR014,GSUR017,GSUR020,GSUR021	0.02483083944744382,0.02488799536879727,0.02521913265627163,0.0423163564515926,0.055109844242248816,0.162634814563119,0.24518290943565607,0.25940031378076456,0.3336919998489825,0.35922627662207457,0.3592690124715269,0.3652344651254494,0.4763384972921727,0.6420961750628191,0.6421389109122714,0.7692681000742503,0.8148769522155522,0.840018216483558,0.840125973748128,0.8707979910480194,0.874776357793…	0.3587173791755285,0.3601378873493496,0.3609999454659099,0.641587277616273,0.6430077857900941,0.6438698439066545	23.9651
Synechococcus sp WH8102	NC_005070	6	0.116	2434428	43	6	2	0.491	0.376	21.5	21.4044	TX72_RS00215,TX72_RS00435,TX72_RS00765,TX72_RS01290,TX72_RS01455,TX72_RS01505,TX72_RS01700,TX72_RS02570,TX72_RS02845,TX72_RS02905,TX72_RS03675,TX72_RS04110,TX72_RS04430,TX72_RS04445,TX72_RS05085,TX72_RS05765,TX72_RS06075,TX72_RS06395,TX72_RS07645,TX72_RS07960,TX72_RS08225,TX72_RS08235,TX72_RS08270,TX72_RS08410,TX72_RS09185,TX72_RS09195,TX72_RS09290,TX72_RS09570,TX72_RS09740,TX72_RS09745,TX72_RS09…	TX72_RS09875,TX72_RS09880,TX72_RS09895,TX72_RS10990,TX72_RS10995,TX72_RS11010	0.03412464858274716,0.07023251457837323,0.12168813372176134,0.21268404734089486,0.23947227028279333,0.24551352514841268,0.27280248173287525,0.43139086471236776,0.4657467791201876,0.4745266649907083,0.6038284968789382,0.6626965348739006,0.7054864633499122,0.7069816811176999,0.8364042805948666,0.9380507453907037,0.9903303774028231,0.9532481552134628,0.7960765321463604,0.7470210661395613,0.709951988…	0.4628212458943127,0.46150594718759397,0.4590581442540096,0.292809234859277,0.29149434692667026,0.2890461332189738	20.7893
Chloroflexus aurantiacus	NC_010175	6	0.116	5258541	49	9	3	0.582	0.393	16.3333	16.0731	Caur_R0001,Caur_R0003,Caur_R0004,Caur_R0005,Caur_R0009,Caur_R0010,Caur_R0011,Caur_R0012,Caur_R0013,Caur_R0014,Caur_R0015,Caur_R0016,Caur_R0017,Caur_R0018,Caur_R0020,Caur_R0021,Caur_R0022,Caur_R0025,Caur_R0026,Caur_R0028,Caur_R0029,Caur_R0030,Caur_R0031,Caur_R0032,Caur_R0033,Caur_R0034,Caur_R0036,Caur_R0037,Caur_R0038,Caur_R0039,Caur_R0040,Caur_R0041,Caur_R0042,Caur_R0043,Caur_R0044,Caur_R0045,Cau…	Caur_R0006,Caur_R0007,Caur_R0008,Caur_R0019,Caur_R0023,Caur_R0024,Caur_R0058,Caur_R0059,Caur_R0061	0.04015942825205699,0.10768804502998075,0.1712579591943849,0.21120592194679094,0.3556954295877887,0.3886077906400273,0.38864905683914985,0.49430250710225515,0.5024340401643725,0.5024751161966788,0.5025139102271904,0.5478759222377462,0.5479076800960571,0.5532264557792741,0.6321357958414701,0.7067981403967374,0.742399650397325,0.8616715168713147,0.9244413992398272,0.9519303928599206,0.9519012973370…	0.2952084998481518,0.2958254010000112,0.29673458854842055,0.6034247902602642,0.8610038411795211,0.8616207423313805,0.13601092013925536,0.1353943993210284,0.04790796534628141	14.3347
Synechococcus elongatus PCC6301	NC_006576	6.1	0.114	2696255	44	6	2	0.374	0.226	22	21.8627	SYC_RS00125,SYC_RS00580,SYC_RS00910,SYC_RS01675,SYC_RS02060,SYC_RS02090,SYC_RS03235,SYC_RS03240,SYC_RS03325,SYC_RS04275,SYC_RS04285,SYC_RS04475,SYC_RS04740,SYC_RS04885,SYC_RS04965,SYC_RS04970,SYC_RS05045,SYC_RS05745,SYC_RS06470,SYC_RS06850,SYC_RS07105,SYC_RS07325,SYC_RS07335,SYC_RS07505,SYC_RS08045,SYC_RS08115,SYC_RS08150,SYC_RS08155,SYC_RS08345,SYC_RS08350,SYC_RS08485,SYC_RS08760,SYC_RS08875,SYC…	SYC_RS04955,SYC_RS04960,SYC_RS04975,SYC_RS08145,SYC_RS08160,SYC_RS08165	0.8153813344806037,0.889599833843609,0.9457243472891103,0.9261204893454069,0.8715941185088205,0.8684289876143021,0.6848703108570963,0.6848057769016654,0.6737649072509833,0.5275602641441555,0.5263597100422623,0.49952619466630566,0.46016048185353386,0.43593354486129837,0.4230497486328259,0.4229707501701434,0.4118256618902886,0.3151682611622417,0.21372718826668843,0.16311365208409442,0.1235094603440…	0.42545753276303616,0.4242936962564743,0.4222705196652394,0.0269852072596991,0.02900838385093398,0.03017222035749586	20.958
Anaplasma phagocytophilum	NC_007797	7	0.099	1471282	37	3	1	0.494	0.261	37	36.8262	APH_RS00045,APH_RS00060,APH_RS00155,APH_RS00230,APH_RS00345,APH_RS00780,APH_RS01200,APH_RS01205,APH_RS01445,APH_RS01610,APH_RS01820,APH_RS02080,APH_RS02165,APH_RS02175,APH_RS02570,APH_RS02585,APH_RS02605,APH_RS02670,APH_RS02715,APH_RS02910,APH_RS03000,APH_RS03040,APH_RS03165,APH_RS03450,APH_RS03815,APH_RS03840,APH_RS03845,APH_RS03925,APH_RS04040,APH_RS04095,APH_RS04745,APH_RS05035,APH_RS05090,APH…	APH_RS00400,APH_RS00405,APH_RS03965	0.015342402068400212,0.01136423880670055,0.01464912912684312,0.03867443494856866,0.08181164453857248,0.21254592933237815,0.34389124586585035,0.3440054319974009,0.39869922965141963,0.4640300092028585,0.552446098028794,0.6526621001276438,0.682604014730011,0.6876587900891875,0.8452641981618751,0.8507424137588852,0.8562722849868346,0.8710661858161793,0.8868870821501249,0.9517210160934477,0.9759243979…	0.0961426837275247,0.09822250255219597,0.5895158100214642	35.5257
Xanthomonas axonopodis	NC_016010	7	0.099	4967469	54	6	2	0.601	0.143	27	26.173	XACM_RS01875,XACM_RS02375,XACM_RS02380,XACM_RS04560,XACM_RS04585,XACM_RS04590,XACM_RS04595,XACM_RS04605,XACM_RS05055,XACM_RS05060,XACM_RS05065,XACM_RS05070,XACM_RS05080,XACM_RS05110,XACM_RS05115,XACM_RS05120,XACM_RS05160,XACM_RS05280,XACM_RS05400,XACM_RS06070,XACM_RS07075,XACM_RS07575,XACM_RS08045,XACM_RS08700,XACM_RS08730,XACM_RS08735,XACM_RS08895,XACM_RS09030,XACM_RS10620,XACM_RS10630,XACM_RS10…	XACM_RS18620,XACM_RS18625,XACM_RS18640,XACM_RS20495,XACM_RS20500,XACM_RS20515	0.17237852918659383,0.21973987155229352,0.21979140685125564,0.4228964488756749,0.424469282042827,0.42451316757084945,0.42455665047934876,0.42512796758268645,0.46320228671784364,0.4632501984410975,0.46329408396911986,0.46336232797829235,0.46416293690005916,0.46690799680883766,0.46694986923924436,0.46701871717770155,0.4701458630139413,0.4774521995003894,0.48690127708899644,0.5546180559959206,0.6489…	0.23735447568973253,0.2367006215841508,0.23561032791548372,0.05088325664437966,0.05022940253879793,0.04913910887013084	20.7791
Colwellia psychrerythraea	NC_003910	7.14	0.097	5373180	88	28	9.33333	0.583	0.199	9.42857	9.17053	CPS_RS00160,CPS_RS00180,CPS_RS00200,CPS_RS00220,CPS_RS01560,CPS_RS01580,CPS_RS02485,CPS_RS02505,CPS_RS03340,CPS_RS04660,CPS_RS04665,CPS_RS04670,CPS_RS04675,CPS_RS04975,CPS_RS07155,CPS_RS07695,CPS_RS07700,CPS_RS07705,CPS_RS07710,CPS_RS07715,CPS_RS07720,CPS_RS07730,CPS_RS10050,CPS_RS10055,CPS_RS10060,CPS_RS10065,CPS_RS10070,CPS_RS10475,CPS_RS10480,CPS_RS11630,CPS_RS12065,CPS_RS12625,CPS_RS12630,CPS…	CPS_RS00155,CPS_RS00165,CPS_RS00170,CPS_RS00175,CPS_RS00195,CPS_RS00205,CPS_RS00210,CPS_RS00215,CPS_RS00225,CPS_RS00230,CPS_RS01555,CPS_RS01565,CPS_RS01570,CPS_RS01575,CPS_RS01585,CPS_RS01590,CPS_RS02480,CPS_RS02490,CPS_RS02495,CPS_RS02500,CPS_RS02510,CPS_RS02515,CPS_RS07150,CPS_RS07160,CPS_RS07165,CPS_RS17455,CPS_RS17460,CPS_RS17470	0.01576366323108476,0.01727673370331908,0.01927052508942563,0.021445773266482792,0.13339177172549588,0.13556962543596157,0.20921651610405756,0.21139176428111472,0.28213739349882194,0.40134296636256367,0.40140419639766395,0.4014570515039511,0.40153931191584874,0.42622450764724057,0.619323566305242,0.6658261960328893,0.665895056558686,0.6659367450932223,0.6659996501140851,0.6660402219914464,0.66613…	0.015427921640443834,0.016487070971007857,0.017105140717415014,0.017188517786487705,0.018934225170197164,0.019987418995827424,0.020608466494701463,0.021109101128195966,0.022162667172884586,0.022783714671758624,0.13305547180626742,0.1341086656318977,0.13472971313077173,0.13523295329767474,0.13628651934236335,0.1369075668412374,0.2088802161848291,0.20993341001045934,0.21055445750933338,0.2110550921…	7.4313
Coxiella burnetii RSA 493	NC_002971	8	0.087	1995488	42	3	1	0.586	0.33	42	41.7434	CBU_tRNA-Glu-1,CBU_tRNA-Ala-1,CBU_tRNA-Thr-1,CBU_tRNA-Ile-1,CBU_tRNA-Ala-2,CBU_tRNA-Thr-2,CBU_tRNA-Tyr-1,CBU_tRNA-Gly-1,CBU_tRNA-Thr-3,CBU_tRNA-Trp-1,CBU_tRNA-Glu-2,CBU_tRNA-Pro-1,CBU_tRNA-Lys-1,CBU_tRNA-Asn-1,CBU_tRNA-Ser-1,CBU_tRNA-Pro-2,CBU_tRNA-Arg-1,CBU_tRNA-His-1,CBU_tRNA-Lys-2,CBU_tRNA-Leu-1,CBU_tRNA-Val-1,CBU_tRNA-Leu-2,CBU_tRNA-Gly-2,CBU_tRNA-Phe-1,CBU_tRNA-Leu-3,CBU_tRNA-Cys-1,CBU_tRNA-…	CBU_16S,CBU_23S,CBU_5S	0.2537805288731378,0.2538992968136115,0.30329623630911334,0.3279724057473661,0.3280530877660001,0.35372901265254414,0.3667188176526243,0.3669267868310909,0.36700095415256817,0.3684742779711028,0.4164665485334916,0.5040310941483988,0.5301169438252699,0.6199967125835886,0.7664105221379433,0.7721138889334338,0.7737185089562052,0.7738979136932921,0.8162284112958835,0.8410479040715855,0.87335779518593…	0.3270152463958691,0.3304625234529098,0.33273915954393113	39.6795
Nitrobacter winogradskyi	NC_007406	8	0.087	3402093	49	3	1	0.521	0.31	49	48.5821	NWI_RS00385,NWI_RS00745,NWI_RS00880,NWI_RS01100,NWI_RS01280,NWI_RS01445,NWI_RS02275,NWI_RS02370,NWI_RS02470,NWI_RS02490,NWI_RS02750,NWI_RS02950,NWI_RS02955,NWI_RS03155,NWI_RS03310,NWI_RS03825,NWI_RS04320,NWI_RS05255,NWI_RS06455,NWI_RS06975,NWI_RS07310,NWI_RS07745,NWI_RS07905,NWI_RS07995,NWI_RS08185,NWI_RS08385,NWI_RS08410,NWI_RS09025,NWI_RS09090,NWI_RS09290,NWI_RS09345,NWI_RS09860,NWI_RS09895,NWI…	NWI_RS02945,NWI_RS02960,NWI_RS02965	0.015747658867644124,0.031074400376474128,0.04728236412114543,0.07486685402192121,0.09421171026188878,0.11543247054092877,0.2232937194838589,0.23421964067413795,0.2462936786266572,0.24754467323497623,0.27938389691287097,0.30906827062046804,0.3091320548850369,0.33539265387512923,0.35539269502626764,0.4184544631789901,0.4710538483221946,0.5874404374013291,0.7428920961302351,0.800332030899802,0.8345…	0.30848745169517705,0.31023843263543943,0.3111399365037934	45.4786
Anabaena variabilis	NC_007413	8	0.087	6365727	47	12	4	0.521	0.567	11.75	11.7919	AVA_RS00920,AVA_RS01965,AVA_RS02610,AVA_RS03700,AVA_RS04155,AVA_RS04160,AVA_RS04955,AVA_RS05110,AVA_RS05890,AVA_RS07235,AVA_RS07275,AVA_RS07510,AVA_RS08630,AVA_RS10045,AVA_RS10165,AVA_RS10235,AVA_RS11110,AVA_RS11935,AVA_RS12735,AVA_RS12785,AVA_RS12915,AVA_RS13010,AVA_RS13845,AVA_RS14300,AVA_RS14745,AVA_RS14785,AVA_RS15865,AVA_RS15870,AVA_RS16100,AVA_RS16385,AVA_RS17195,AVA_RS17315,AVA_RS19180,AVA…	AVA_RS04150,AVA_RS04165,AVA_RS04170,AVA_RS11390,AVA_RS11395,AVA_RS11400,AVA_RS15860,AVA_RS15875,AVA_RS15880,AVA_RS22000,AVA_RS22005,AVA_RS22020	0.07441333880639242,0.1582980231480238,0.2037314826727568,0.28420932911511915,0.315143737706628,0.3151905508985855,0.3708815976556959,0.38270915482237927,0.4470216834620775,0.5551981729659472,0.557916165741949,0.5738653259871183,0.669973123258349,0.7758512107101043,0.7833031482499957,0.7876363532397792,0.8566672746097971,0.9228936459260663,0.9765558592129383,0.9807580501017401,0.9900818869549385,…	0.3148608163686567,0.31569701308271625,0.3161791261233792,0.8808552424569888,0.8813373554976517,0.8821056887924977,0.7767882600054951,0.7759520632914355,0.7754699502507726,0.2936996826913878,0.2932175696507249,0.2923813729366654	12.2242
Rhodoferax ferrireducens	NC_007908	8	0.087	4712337	45	6	2	0.592	0.271	22.5	22.0961	RFER_RS01055,RFER_RS01850,RFER_RS03160,RFER_RS06355,RFER_RS06750,RFER_RS06805,RFER_RS07115,RFER_RS07320,RFER_RS07430,RFER_RS07515,RFER_RS07825,RFER_RS07850,RFER_RS07855,RFER_RS07860,RFER_RS07950,RFER_RS08060,RFER_RS08400,RFER_RS09985,RFER_RS10715,RFER_RS11035,RFER_RS11355,RFER_RS11365,RFER_RS11855,RFER_RS12010,RFER_RS12400,RFER_RS13545,RFER_RS13550,RFER_RS13555,RFER_RS13680,RFER_RS14230,RFER_RS14…	RFER_RS18700,RFER_RS18705,RFER_RS18720,RFER_RS18725,RFER_RS18730,RFER_RS18745	0.07086759711794806,0.1435979642372776,0.2626531167019676,0.5604995992434327,0.5971154015512897,0.601407963819226,0.6298827948850008,0.6468293757428639,0.6567066404631078,0.6646920625583442,0.6938423546533281,0.6964446727812548,0.6964985738498753,0.6965391057558065,0.7051539395420998,0.7164786813846293,0.7431932393629742,0.8831649773774668,0.9574480772491442,0.993683813360547,0.9719792960477996,0…	0.27329306032229866,0.27259574177313717,0.27139294154895965,0.27089764590265936,0.27020032735349786,0.26899752712932035	19.0992
Leptospira interrogans serovar lai 56601 chr1	NC_004342	9	0.077	4338762	37	5	1.66667	0.448	0.466	22.2	22.2184	LA_t01,LA_t02,LA_t03,LA_t04,LA_t05,LA_t06,LA_t07,LA_1078a,LA_t08,LA_t09,LA_t10,LA_t11,LA_t12,LA_t13,LA_t14,LA_t15,LA_t16,LA_t17,LA_t18,LA_t19,LA_t20,LA_t21,LA_t22,LA_t23,LA_t24,LA_t25,LA_t26,LA_t27,LA_t28,LA_t29,LA_t30,LA_t31,LA_t32,LA_t33,LA_t34,LA_t35,LA_t36	LA_r01,LA_r02,LA_r03,LA_r04,LA_3200a	0.045686534546029486,0.046119837870802774,0.04616524252770721,0.059506375320886463,0.14038336281178826,0.18232942945476152,0.37302991037535593,0.4979259060533857,0.5123749585711316,0.5124169060206575,0.5234214275869477,0.6008174682086733,0.682762271818551,0.8818663019543362,0.9110536600071634,0.9114922643832504,0.9473824561015332,0.9474273997974537,0.9246858896616131,0.8895175628439633,0.82750886…	0.08416064305901085,0.2378010132844346,0.886046296155447,0.587959192046026,0.53375686428525	22.4165
Rhodopseudomonas palustris	NC_007778	9	0.077	5331656	50	3	1	0.516	0.355	50	49.4409	RPB_RS00555,RPB_RS01075,RPB_RS01230,RPB_RS01495,RPB_RS01575,RPB_RS02295,RPB_RS02530,RPB_RS02860,RPB_RS03280,RPB_RS03360,RPB_RS03495,RPB_RS04080,RPB_RS04655,RPB_RS05720,RPB_RS07410,RPB_RS07635,RPB_RS10490,RPB_RS10695,RPB_RS11045,RPB_RS11065,RPB_RS11335,RPB_RS11395,RPB_RS11880,RPB_RS11945,RPB_RS12900,RPB_RS12925,RPB_RS12955,RPB_RS13370,RPB_RS14410,RPB_RS14590,RPB_RS14605,RPB_RS14720,RPB_RS14810,RPB…	RPB_RS21355,RPB_RS21360,RPB_RS21380	0.07572656600500857,0.03028927597729486,0.016526572607084927,0.004909356492616928,0.011684174672934637,0.0664399578667491,0.08813490592791433,0.11636703493248626,0.15267901755101979,0.15807040064100158,0.1681813305284512,0.2157569805703894,0.2764379397320457,0.3672012973080034,0.5020145710826055,0.520829550893756,0.768781031634449,0.7867114832614858,0.8142785280970866,0.8151910025703084,0.8556643…	0.31284520231612845,0.3122491398544842,0.3111384155316847	45.3474
Anaeromyxobacter dehalogenans	NC_007760	9.2	0.075	5013479	48	6	2	0.55	0.685	24	24.1712	ADEH_RS00040,ADEH_RS00100,ADEH_RS01840,ADEH_RS02905,ADEH_RS02910,ADEH_RS03025,ADEH_RS03700,ADEH_RS04540,ADEH_RS05330,ADEH_RS05950,ADEH_RS06065,ADEH_RS06070,ADEH_RS06260,ADEH_RS07550,ADEH_RS07920,ADEH_RS08055,ADEH_RS08195,ADEH_RS08200,ADEH_RS08205,ADEH_RS08210,ADEH_RS08225,ADEH_RS09035,ADEH_RS09380,ADEH_RS09535,ADEH_RS10295,ADEH_RS12090,ADEH_RS12640,ADEH_RS13440,ADEH_RS13445,ADEH_RS13495,ADEH_RS13…	ADEH_RS06060,ADEH_RS06075,ADEH_RS06080,ADEH_RS13485,ADEH_RS13490,ADEH_RS13505	0.0025770527811126765,0.007705826632563934,0.16520504025248733,0.26176493409067836,0.26179764590616617,0.27237213918717923,0.3334185702184052,0.4089000871450743,0.4769187225078633,0.530675006317968,0.543215200462593,0.5432534972221884,0.5605843766374607,0.6714848112458435,0.7011610101488408,0.7120384866476951,0.7230845087812275,0.7231339754290383,0.7231912211061421,0.7232297173280271,0.7238350853…	0.5428142812605777,0.5439428388949071,0.5446184176696461,0.8262236662405488,0.8255480874658097,0.8244195298314803	25.9644
Rickettsia prowazekii	NC_000963	10	0.069	1111523	33	3	1	0.522	0.515	33	32.998	RPt01,RPt02,RPt03,RPt04,RPt05,RPt06,RPt07,RPt08,RPt09,RPt10,RPt11,RPt12,RPt13,RPt14,RPt15,RPt16,RPt17,RPt18a,RPt19,RPt20,RPt21,RPt22,RPt23,RPt24,RPt25,RPt26,RPt27,RPt28,RPt29a,RPt30,RPt31,RPt32,RPt33	RPr01,RPr02,RPr03	0.01742743964812244,0.03513197657628317,0.15921937737680641,0.20218385044663942,0.28204454608676566,0.3412821866933928,0.5294681261656304,0.6099936753445497,0.7915355777613239,0.8424450056364106,0.842609644604745,0.9824025233845813,0.9524076424869301,0.9268346224054743,0.9266043077831048,0.8454813800524146,0.8438448867005002,0.8364136414631096,0.7551098807671996,0.6998901507211277,0.6799949258809…	0.46713473315441967,0.47019179989977716,0.6083985666513424	32.9968
Mycobacterium avium paratuberculosis k10	NC_002944	10	0.069	4829781	46	3	1	0.462	0.862	46	46.8677	MAP_RS00040,MAP_RS00045,MAP_RS00125,MAP_RS01240,MAP_RS01280,MAP_RS01285,MAP_RS01420,MAP_RS01640,MAP_RS01860,MAP_RS01985,MAP_RS02185,MAP_RS03000,MAP_RS03385,MAP_RS03390,MAP_RS03395,MAP_RS03400,MAP_RS04390,MAP_RS04700,MAP_RS04990,MAP_RS05115,MAP_RS06695,MAP_RS07190,MAP_RS09580,MAP_RS10115,MAP_RS10595,MAP_RS10825,MAP_RS11615,MAP_RS11620,MAP_RS11730,MAP_RS11830,MAP_RS11860,MAP_RS12330,MAP_RS12605,MAP…	MAP_RS12475,MAP_RS12480,MAP_RS12485	0.003873260506014662,0.0039707804556769755,0.01046113685071849,0.11024226564310059,0.11267570931269968,0.11272374461699194,0.12238318880297057,0.14328620697294556,0.16133547256076414,0.1704143521207276,0.18789257732389936,0.2545854563592014,0.28383191701652727,0.28391411536051014,0.28395718149539284,0.28399983353282476,0.36771874335502996,0.3966993534489452,0.4230220790549302,0.43388530453037105,…	0.8628008185050212,0.8620976810335707,0.8610187501255233	57.0236
Pirellula sp	NC_005027	10	0.069	7145576	76	3	1	0.412	0.192	76	74.8735	RBt01,RBt02,RBt03,RBt04,RBt05,RBt06,RBt07,RBt08,RBt09,RBt10,RBt11,RBt12,RBt13,RBt14,RBt15,RBt16,RBt17,RBt18,RBt19,RBt20,RBt21,RBt22,RBt23,RBt24,RBt25,RBt26,RBt27,RBt28,RBt29,RBt30,RBt31,RBt32,RBt33,RBt34,RBt35,RBt36,RBt37,RBt38,RBt39,RBt40,RBt41,RBt42,RBt43,RBt44,RBt45,RBt46,RBt47,RB11437,RBt48,RBt49,RBt50,RBt51,RBt52,RBt53,RBt54,RBt55,RBt56,RBt57,RBt58,RBt59,RBt60,RBt61,RBt62,RBt63,RBt64,RBt65,R…	RBr01,RBr02,RBr03	0.47742953122323517,0.49750502968550053,0.5104239322344343,0.5381206497558769,0.5923091434476381,0.5923336341255064,0.592471341708492,0.5925464931028653,0.592642216666648,0.5926644681968256,0.5927182077414053,0.5927456373006179,0.5928399613970938,0.6042667519035554,0.6339097086085153,0.6943841896020698,0.7627057636781136,0.7878756030304624,0.7879338208704239,0.8116073497783803,0.9311183591077892,…	0.23615814876225513,0.23570794012966903,0.10559806515248037	65.5217
Rickettsia typhi wilmington	NC_006142	10	0.069	1111496	33	3	1	0.513	0.509	33	32.9988	RT_RS00045,RT_RS00080,RT_RS00180,RT_RS00270,RT_RS00625,RT_RS00755,RT_RS01130,RT_RS01330,RT_RS01740,RT_RS01835,RT_RS01840,RT_RS02200,RT_RS02270,RT_RS02340,RT_RS02345,RT_RS02510,RT_RS02515,RT_RS02535,RT_RS02700,RT_RS02780,RT_RS02825,RT_RS02835,RT_RS03085,RT_RS03235,RT_RS03240,RT_RS03280,RT_RS03400,RT_RS03555,RT_RS03730,RT_RS03940,RT_RS04065,RT_RS04245,RT_RS04265	RT_RS01000,RT_RS01005,RT_RS02975	0.01668022197110921,0.033436917451794695,0.08896208353426373,0.13306120759768816,0.2830581486573051,0.3424069902185883,0.5251795777942521,0.6070854056154948,0.7942763626679719,0.8454155480541541,0.84558019102183,0.9798649747727387,0.9468707039881386,0.9211432159899811,0.920898500759337,0.8392499838056098,0.8372211865809683,0.8297924598918934,0.7426432483787616,0.6880915450887812,0.668278608290088…	0.46423378941534654,0.46721445691212565,0.5950403780130563	33.006
Mycoplasma mobile 163K	NC_006908	10	0.069	777079	28	3	1	0.616	0.449	28	27.9652	MMOB_RS00455,MMOB_RS00665,MMOB_RS00755,MMOB_RS00760,MMOB_RS00785,MMOB_RS00790,MMOB_RS00965,MMOB_RS01190,MMOB_RS01250,MMOB_RS01455,MMOB_RS01460,MMOB_RS01465,MMOB_RS02040,MMOB_RS02045,MMOB_RS02050,MMOB_RS02055,MMOB_RS02060,MMOB_RS02065,MMOB_RS02070,MMOB_RS02075,MMOB_RS02470,MMOB_RS02515,MMOB_RS02520,MMOB_RS02525,MMOB_RS02530,MMOB_RS02535,MMOB_RS02660,MMOB_RS03235	MMOB_RS01050,MMOB_RS02795,MMOB_RS02800	0.2750183700756294,0.4633068195125592,0.5074863688247913,0.507692268096294,0.516136711968796,0.516349045592533,0.6247138321843725,0.7380665286283634,0.7621348665965751,0.8310660820843183,0.8315267817043055,0.831745549680277,0.7796195753584899,0.7794149629574342,0.7792142111677192,0.7786943155071749,0.7784678263085221,0.7782104522191438,0.7779994054658536,0.7777986536761384,0.5338543442815982,0.50…	0.6708378427418576,0.3414903761393629,0.33500712282792355	27.6249
Alcanivorax borkumensis	NC_008260	10	0.069	3120143	42	9	3	0.594	0.385	14	13.9125	ABO_RS01660,ABO_RS01665,ABO_RS01875,ABO_RS01880,ABO_RS01915,ABO_RS01920,ABO_RS01925,ABO_RS01930,ABO_RS01940,ABO_RS02590,ABO_RS02695,ABO_RS03360,ABO_RS03935,ABO_RS04040,ABO_RS04345,ABO_RS04525,ABO_RS04530,ABO_RS04560,ABO_RS04875,ABO_RS05135,ABO_RS05140,ABO_RS06240,ABO_RS06245,ABO_RS06250,ABO_RS06280,ABO_RS06720,ABO_RS06755,ABO_RS06760,ABO_RS06765,ABO_RS07505,ABO_RS07820,ABO_RS07825,ABO_RS07945,ABO…	ABO_RS01870,ABO_RS01885,ABO_RS01890,ABO_RS02520,ABO_RS02525,ABO_RS02530,ABO_RS10175,ABO_RS10180,ABO_RS10185	0.22963691087235424,0.2298244022789981,0.25982943730463637,0.2598893704551362,0.26530578886929224,0.26540642528243097,0.2655057797030457,0.2655820582582273,0.2665365016923904,0.35184060474151346,0.3658550265164129,0.46308037804677543,0.5494825076927564,0.5615470188385596,0.6017829952024635,0.6237707694807578,0.6238412790695811,0.6273250937537158,0.6784714674936373,0.7203836490827503,0.72045576116…	0.2592621556127395,0.2610207288576197,0.26210785851802304,0.34113340318055935,0.34276890514312963,0.34385603480353305,0.5525381368738548,0.5514510072134514,0.5498155052508811	13.1117
Oenococcus oeni	NC_008528	10.5	0.066	1780517	43	6	2	0.594	0.631	21.5	21.5133	OEOE_RS00480,OEOE_RS00920,OEOE_RS00925,OEOE_RS01935,OEOE_RS01965,OEOE_RS02130,OEOE_RS02140,OEOE_RS02410,OEOE_RS02525,OEOE_RS03130,OEOE_RS03285,OEOE_RS03350,OEOE_RS03740,OEOE_RS03920,OEOE_RS04095,OEOE_RS04420,OEOE_RS04425,OEOE_RS04430,OEOE_RS04580,OEOE_RS04640,OEOE_RS05840,OEOE_RS05845,OEOE_RS05850,OEOE_RS05855,OEOE_RS05860,OEOE_RS05865,OEOE_RS05870,OEOE_RS05875,OEOE_RS05880,OEOE_RS05885,OEOE_RS05…	OEOE_RS03125,OEOE_RS03135,OEOE_RS03140,OEOE_RS06590,OEOE_RS06595,OEOE_RS06605	0.11039434052019723,0.20728529971912651,0.20744143414525107,0.43763412536920454,0.4422092010354296,0.4830473396210202,0.48514392168117465,0.5511017305647742,0.5759214879723137,0.6946920473098543,0.7262368177332763,0.7393161649116521,0.8204133967830692,0.8586006199323005,0.8975921038664613,0.9714425641541192,0.9715279326173241,0.9716593551198893,0.9951671340402816,0.9863618263684087,0.711541086100…	0.6936636943090125,0.696594865423919,0.6983651377661657,0.568757838313254,0.5669875659710073,0.5640563948561008	21.6735
Acidovorax avenae	NC_015138	11	0.063	5482170	52	9	3	0.579	0.324	17.3333	17.1205	ACAV_RS02245,ACAV_RS02910,ACAV_RS03935,ACAV_RS06270,ACAV_RS07225,ACAV_RS07230,ACAV_RS07350,ACAV_RS07355,ACAV_RS07360,ACAV_RS07385,ACAV_RS07500,ACAV_RS08065,ACAV_RS08370,ACAV_RS08380,ACAV_RS08545,ACAV_RS08805,ACAV_RS08930,ACAV_RS08935,ACAV_RS08940,ACAV_RS08945,ACAV_RS08950,ACAV_RS08955,ACAV_RS09080,ACAV_RS09840,ACAV_RS10765,ACAV_RS10770,ACAV_RS11405,ACAV_RS11410,ACAV_RS11585,ACAV_RS11815,ACAV_RS13…	ACAV_RS07220,ACAV_RS07235,ACAV_RS07240,ACAV_RS21160,ACAV_RS21165,ACAV_RS21180,ACAV_RS22130,ACAV_RS22135,ACAV_RS22150	0.17330801489191325,0.2228356654390506,0.315017775807755,0.5097395739278424,0.5867532382250095,0.5867924562718777,0.5957286986722411,0.5957969198328399,0.5958443463081226,0.5981104197790291,0.609865071677821,0.6535282561467448,0.6761647303896084,0.6769370522986335,0.6901243485700006,0.7125590778833929,0.721614616110044,0.7216540165664327,0.7217008958131543,0.7217554362597293,0.7217952015351585,0.…	0.5864347512025347,0.5874633584876062,0.5880516291906307,0.22970484315517395,0.22911657245214942,0.228087965167078,0.15016517182064767,0.14957690111762312,0.14854829383255172	15.0953
Mycoplasma genitalium	NC_000908	12	0.058	580076	36	3	1	0.694	0.6	36	35.9845	MG_RS00070,MG_RS00075,MG_RS00320,MG_RS01145,MG_RS01235,MG_RS01240,MG_RS01245,MG_RS01250,MG_RS01255,MG_RS01260,MG_RS01265,MG_RS01270,MG_RS01300,MG_RS01480,MG_RS01490,MG_RS01495,MG_RS01540,MG_RS01665,MG_RS01670,MG_RS01675,MG_RS01680,MG_RS01685,MG_RS01715,MG_RS01910,MG_RS01915,MG_RS01930,MG_RS01935,MG_RS01940,MG_RS01945,MG_RS01950,MG_RS01955,MG_RS01960,MG_RS02125,MG_RS02135,MG_RS02150,MG_RS02325	MG_RS00775,MG_RS00780,MG_RS00785	0.05800964011612272,0.05829063777849799,0.24800370985870818,0.8334873361421606,0.8919158868837876,0.8922985953564705,0.8925744212827285,0.892905412394238,0.8933243230197423,0.8936604858673691,0.8939242444093533,0.8941897268633765,0.9238599769685352,0.9435108503023741,0.9375616298553983,0.9371392714058158,0.9076172777360207,0.8090732938442549,0.8087733331494494,0.8084957833111523,0.808078596597687…	0.5939307952751018,0.6022659099842089,0.6076186568656521	35.8148
Synechocystis PCC6803	NC_000911	12	0.058	3573470	41	6	2	0.545	0.564	20.5	20.6231	SGL_RS02760,SGL_RS03070,SGL_RS03140,SGL_RS03370,SGL_RS03500,SGL_RS03980,SGL_RS04835,SGL_RS04905,SGL_RS06225,SGL_RS06495,SGL_RS06935,SGL_RS06995,SGL_RS08100,SGL_RS08460,SGL_RS09115,SGL_RS09435,SGL_RS09910,SGL_RS10010,SGL_RS10470,SGL_RS10535,SGL_RS10560,SGL_RS11575,SGL_RS11745,SGL_RS11770,SGL_RS12035,SGL_RS12370,SGL_RS12520,SGL_RS13085,SGL_RS13305,SGL_RS13470,SGL_RS13515,SGL_RS13915,SGL_RS14215,SGL…	SGL_RS13295,SGL_RS13300,SGL_RS13310,SGL_RS17250,SGL_RS17260,SGL_RS17265	0.26589505438691247,0.22689346769386617,0.22025314330328785,0.19274374767382965,0.178855006478297,0.12249046445052009,0.017717512669757966,0.01087934136847378,0.1464713569723546,0.17984564023204336,0.23357352937061177,0.24108331677613076,0.3717389540138857,0.41223376717868065,0.49700767041559046,0.5343819872560844,0.5816601230736511,0.5922699784803006,0.6483345319815194,0.6531710074521404,0.65513…	0.9983047290168939,0.9991853856335718,0.99933286133646,0.5108032248766605,0.5093214718466924,0.5084408152300145	22.0783
Nostoc sp. PCC 7120	NC_003272	12	0.058	6413771	47	12	4	0.497	0.43	11.75	11.7078	PCC7120DELTA_RS02525,PCC7120DELTA_RS02815,PCC7120DELTA_RS02845,PCC7120DELTA_RS03200,PCC7120DELTA_RS03845,PCC7120DELTA_RS04470,PCC7120DELTA_RS04510,PCC7120DELTA_RS05570,PCC7120DELTA_RS06010,PCC7120DELTA_RS06120,PCC7120DELTA_RS06555,PCC7120DELTA_RS08530,PCC7120DELTA_RS09575,PCC7120DELTA_RS09580,PCC7120DELTA_RS09585,PCC7120DELTA_RS09865,PCC7120DELTA_RS10270,PCC7120DELTA_RS10945,PCC7120DELTA_RS11725,…	PCC7120DELTA_RS11720,PCC7120DELTA_RS11735,PCC7120DELTA_RS11740,PCC7120DELTA_RS12275,PCC7120DELTA_RS12290,PCC7120DELTA_RS12295,PCC7120DELTA_RS22120,PCC7120DELTA_RS22125,PCC7120DELTA_RS22140,PCC7120DELTA_RS26475,PCC7120DELTA_RS26480,PCC7120DELTA_RS26485	0.7136198033886773,0.6936611862194644,0.6920289171534187,0.6679491675022385,0.6096648913720181,0.5610311001125546,0.5594099009771318,0.48134381473863036,0.4517864763179103,0.44439628418289334,0.4091444799011377,0.2532714373494158,0.1823844349915206,0.18234202624321946,0.18229088628203283,0.15980707761471372,0.11834285945039198,0.06397796241867694,0.008425464520014825,0.008376195533017938,0.030487…	0.008706266562993907,0.007644488710307867,0.006936948637548799,0.030207190122628326,0.03103961772255355,0.0315178075425518,0.7828233967193403,0.7833015865393386,0.7841340141392638,0.8967273699045383,0.89624918008454,0.8954876935893096	11.0857
Psychromonas ingrahamii	NC_008709	12	0.058	4559598	85	31	10.3333	0.458	0.314	8.22581	8.18244	PING_RS00020,PING_RS00025,PING_RS00400,PING_RS01165,PING_RS01170,PING_RS01175,PING_RS01250,PING_RS01255,PING_RS01275,PING_RS01670,PING_RS01990,PING_RS01995,PING_RS02000,PING_RS02125,PING_RS02580,PING_RS02585,PING_RS02590,PING_RS02595,PING_RS02600,PING_RS02675,PING_RS02995,PING_RS03000,PING_RS03820,PING_RS03825,PING_RS03830,PING_RS03835,PING_RS03840,PING_RS04280,PING_RS04355,PING_RS04660,PING_RS04…	PING_RS00015,PING_RS00030,PING_RS00035,PING_RS00395,PING_RS00405,PING_RS00410,PING_RS01245,PING_RS01260,PING_RS01265,PING_RS01270,PING_RS02990,PING_RS03005,PING_RS03010,PING_RS04350,PING_RS04360,PING_RS04365,PING_RS05070,PING_RS05080,PING_RS05085,PING_RS12350,PING_RS12355,PING_RS12365,PING_RS14265,PING_RS14270,PING_RS14275,PING_RS16450,PING_RS16455,PING_RS16465,PING_RS16935,PING_RS16940,PING_RS16…	0.0014029745604766035,0.0014584619082647198,0.04143523179017097,0.121502378060522,0.12154185522495624,0.1216254152230087,0.13150128585897267,0.13155677320676076,0.13331262975376337,0.1800687253569284,0.21159584682684746,0.2116528693976969,0.21172173511787662,0.22305058472260056,0.27663688772562844,0.27670663071612894,0.2768540121300167,0.27693515963468707,0.27703078209965,0.2839667005731646,0.326…	0.000985174570214304,0.0023214765863130917,0.0031112391925779423,0.04102050224603134,0.042328512294285595,0.04307528865483317,0.13105826434698847,0.13243338557478093,0.1331801619353285,0.13326701169708383,0.3259057048450324,0.32726635111253227,0.3280591841649198,0.45422491193302567,0.45555924009090276,0.45630470054596917,0.5240823862103633,0.5254114507463158,0.5261538407552596,0.7149542569322997,…	7.7249
Petrotoga mobilis	NC_010003	12	0.058	2169548	48	6	2	0.606	0.675	24	24.029	PMOB_RS00765,PMOB_RS00985,PMOB_RS01245,PMOB_RS01415,PMOB_RS01420,PMOB_RS01425,PMOB_RS01640,PMOB_RS01685,PMOB_RS01735,PMOB_RS01870,PMOB_RS01875,PMOB_RS02380,PMOB_RS02420,PMOB_RS02730,PMOB_RS02745,PMOB_RS03005,PMOB_RS03015,PMOB_RS03055,PMOB_RS03060,PMOB_RS03065,PMOB_RS03070,PMOB_RS03170,PMOB_RS03620,PMOB_RS03660,PMOB_RS04250,PMOB_RS04255,PMOB_RS04260,PMOB_RS04345,PMOB_RS04495,PMOB_RS04515,PMOB_RS04…	PMOB_RS02720,PMOB_RS02725,PMOB_RS02735,PMOB_RS09545,PMOB_RS09555,PMOB_RS09560	0.8299512156449177,0.8643192038157257,0.9261196341357739,0.9578091842171733,0.9578935335839539,0.9579847968332574,0.9951704225949368,0.9899509022155767,0.9833043564834703,0.9536949631904894,0.9536023171646814,0.85329524859556,0.8449349818487537,0.7765672849828628,0.7734348352744442,0.7290633809438648,0.7276488005796599,0.7203352956468352,0.7202532509075623,0.7201831902313293,0.7201062156725733,0.…	0.7794217966138569,0.7779966149631168,0.7757509859196478,0.5705617022531883,0.5727529420874763,0.5741781237382164	24.3845
Desulfovibrio vulgaris vulgaris Hildenborough	NC_002937	14	0.05	3570858	68	16	5.33333	0.472	0.31	12.75	12.6994	DVU_tRNA-Ala-1,DVU_tRNA-Ala-2,DVU_tRNA-Ile-1,DVU_tRNA-Ala-3,DVU_tRNA-Leu-1,DVU_tRNA-Pseudo-1,DVU_tRNA-Lys-1,DVU_tRNA-Ile-2,DVU_tRNA-Ala-4,DVU_tRNA-Val-1,DVU_tRNA-Asp-1,DVU_tRNA-Asp-2,DVU_tRNA-Thr-1,DVU_tRNA-Met-1,DVU_tRNA-Leu-2,DVU_tRNA-Glu-1,DVU_tRNA-Glu-2,DVU_tRNA-Ser-1,DVU_tRNA-Ser-2,DVU_tRNA-Ser-3,DVU_tRNA-Lys-2,DVU_tRNA-Lys-3,DVU_tRNA-Thr-2,DVU_tRNA-SeC(p)-1,DVU_tRNA-Leu-3,DVU_tRNA-Met-2,DVU…	Dv16SA,Dv23SA,Dv5SA,Dv16SB,Dv23SB,Dv5SB,DV_r01,Dv5SC,Dv23SC,Dv16SC,Dv5SD,Dv23SD,Dv16SD,Dv5SE,Dv23SE,Dv16SE	0.01124379630889831,0.016929824708795477,0.06031911658206515,0.06037428539583484,0.1063674332611378,0.13068091758339312,0.15162294328141865,0.1661737879243588,0.16622895673812849,0.1786769454288017,0.17872147254245338,0.1788043657854779,0.2280863590767261,0.23369929579949691,0.28812823136624305,0.37685984712917736,0.3973546413775065,0.43457062700337007,0.4924105075026786,0.5105347230273508,0.6124…	0.05982511766079749,0.06129871308240204,0.06220941857671181,0.16567978900309113,0.16715338442469568,0.16806408991900545,0.5665559929854393,0.5664674988476159,0.5655567933533061,0.5640831979317016,0.4917521223190617,0.4908414168247519,0.4893678214031474,0.18124187520198226,0.1803311697076725,0.17885757428606794	12.1186
Wolbachia endosymbiont TRS Brugia malayi	NC_006833	14	0.05	1080084	34	3	1	0.477	0.496	34	34.0049	WBM_RS00060,WBM_RS00200,WBM_RS00365,WBM_RS00570,WBM_RS00750,WBM_RS01275,WBM_RS01395,WBM_RS01630,WBM_RS01770,WBM_RS02270,WBM_RS02380,WBM_RS02405,WBM_RS02425,WBM_RS02820,WBM_RS02985,WBM_RS03085,WBM_RS03320,WBM_RS03485,WBM_RS03525,WBM_RS03545,WBM_RS03670,WBM_RS03685,WBM_RS03930,WBM_RS03940,WBM_RS03945,WBM_RS04015,WBM_RS04120,WBM_RS04265,WBM_RS04330,WBM_RS04365,WBM_RS04470,WBM_RS04685,WBM_RS04900,WBM…	WBM_RS02885,WBM_RS04220,WBM_RS04225	0.029155139785424097,0.08034375104158566,0.15082252861814452,0.2260713055651227,0.30079512334225855,0.5254091348450676,0.5678632402664978,0.6747475196373616,0.7340512404590754,0.9101560619359235,0.9586976568489117,0.970438410345862,0.9797228734061425,0.8517837501527659,0.7842130797234289,0.7426866799248947,0.6462534395472944,0.5912966028568148,0.5789744131012032,0.5744997611296899,0.5214298147181…	0.8229350680132286,0.33388421641279753,0.331079804904063	34.0693
Salinibacter ruber	NC_007677	14	0.05	3551823	44	3	1	0.524	0.134	44	43.5842	SRU_0024,SRU_0025,SRU_0032,SRU_0051,SRU_0052,SRU_0379,SRU_0500,SRU_0782,SRU_0816,SRU_0856,SRU_0917,SRU_0949,SRU_1069,SRU_1070,SRU_1082,SRU_1180,SRU_1238,SRU_1485,SRU_1522,SRU_1543,SRU_1610,SRU_1649,SRU_1717,SRU_1765,SRU_1813,SRU_1814,SRU_1815,SRU_1816,SRU_1836,SRU_1883,SRU_1897,SRU_1989,SRU_2033,SRU_2035,SRU_2300,SRU_2310,SRU_2311,SRU_2379,SRU_2472,SRU_2675,SRU_2689,SRU_2690,SRU_2801,SRU_2857	SRU_2687,SRU_2688,SRU_2691	0.005693977430744719,0.005969328989648415,0.010134514022798996,0.02063503727522458,0.020729355038243743,0.28584053878810967,0.37291357142515263,0.5521896783707972,0.5777635878814907,0.6120020620396907,0.6541584420169586,0.6777908133372638,0.74891541611167,0.748979326954074,0.7542889946937108,0.8320879165431385,0.8686085990208409,0.9639965167183162,0.9405496839228756,0.9242842337582701,0.878708764…	0.1349160698604632,0.13398612487165043,0.1324046834541023	38.9364
Sorangium cellulosum	NC_010162	16	0.043	13033779	61	12	4	0.533	0.656	15.25	15.3976	SCE_RS00155,SCE_RS01715,SCE_RS01770,SCE_RS02095,SCE_RS02100,SCE_RS02105,SCE_RS02110,SCE_RS02125,SCE_RS02980,SCE_RS03270,SCE_RS05795,SCE_RS06595,SCE_RS09000,SCE_RS10685,SCE_RS10700,SCE_RS12420,SCE_RS12990,SCE_RS13070,SCE_RS13250,SCE_RS13255,SCE_RS13280,SCE_RS14250,SCE_RS14255,SCE_RS16265,SCE_RS18350,SCE_RS18355,SCE_RS18360,SCE_RS19350,SCE_RS19385,SCE_RS19695,SCE_RS20250,SCE_RS21285,SCE_RS21930,SCE…	SCE_RS11535,SCE_RS11540,SCE_RS13245,SCE_RS13260,SCE_RS13265,SCE_RS20365,SCE_RS20370,SCE_RS20375,SCE_RS20380,SCE_RS38025,SCE_RS38030,SCE_RS38040	0.26437298039194923,0.32852597853623267,0.33087027177612877,0.3467847659531437,0.3468106218465113,0.3468338691334263,0.3468475259554424,0.3470819936412916,0.38241994129254453,0.3942945480355314,0.4972956807077978,0.5280611248663952,0.6233822899713123,0.6902132528102556,0.6905235235306659,0.7587576864699026,0.7829455294584939,0.786455332716628,0.7927970084501202,0.792815345419007,0.793866997437964…	0.722229984105147,0.7226230397185651,0.7926552997407735,0.7930760526168197,0.7933371434332284,0.8954327827715968,0.8953832192489991,0.8951204405107682,0.8947261573178431,0.1562563704663091,0.15599527964990045,0.15557866985469065	17.3411
Prochlorococcus marinus marinus CCMP1375	NC_005042	17	0.041	1751080	40	3	1	0.473	0.407	40	39.9742	NA,NA,NA,NA,NA,NA,NA,NA,NA,NA,NA,NA,NA,NA,NA,NA,NA,NA,NA,NA,NA,NA,NA,NA,NA,NA,NA,NA,NA,NA,NA,NA,NA,NA,NA,NA,NA,NA,NA,NA	Pro_r01,Pro_r02,Pro_r03	0.09729424126824589,0.1680985448980058,0.299810402722891,0.3231320099595678,0.34115117527468763,0.3827432213262672,0.3943726157571327,0.40567421248600866,0.40576844004842727,0.4188015396212623,0.42341526372295957,0.4235129177421934,0.5163978801653837,0.516929552047879,0.6221657491376751,0.6336352422504968,0.6425708705484615,0.7439157548484364,0.7663750371199488,0.8409844210430134,0.92675663019393…	0.4045931653608059,0.40783116705119127,0.4096454759348516	39.6386
Nitrosomonas europaea ATCC19718	NC_004757	18.5	0.037	2812094	41	3	1	0.463	0.05	41	40.7532	ALW85_RS00030,ALW85_RS00035,ALW85_RS00040,ALW85_RS00165,ALW85_RS00300,ALW85_RS00305,ALW85_RS01190,ALW85_RS01530,ALW85_RS01735,ALW85_RS01845,ALW85_RS01945,ALW85_RS02010,ALW85_RS02110,ALW85_RS02115,ALW85_RS02120,ALW85_RS02255,ALW85_RS02680,ALW85_RS04045,ALW85_RS04250,ALW85_RS04975,ALW85_RS06005,ALW85_RS06015,ALW85_RS06830,ALW85_RS06835,ALW85_RS06940,ALW85_RS06945,ALW85_RS06950,ALW85_RS07825,ALW85_R…	ALW85_RS00295,ALW85_RS00310,ALW85_RS00315	0.003712535925186,0.00383059741246203,0.00390634167990117,0.025656325855394593,0.049229150945878764,0.04928569244129108,0.18597209054889347,0.2250422638788035,0.2598255961571697,0.2778018800225028,0.29340093183229293,0.3046381095368789,0.3199804131725326,0.3201201666800612,0.3201923548786065,0.3312172352702292,0.38683344155636334,0.5965511821439824,0.6275857065944452,0.736066077449758,0.893644735…	0.04858514686920139,0.05044994939713964,0.05156691063669991	37.3808
Mycobacterium tuberculosis	NC_000962	19	0.036	4411532	45	3	1	0.463	0.668	45	45.207	Rvnt01,Rvnt02,Rvnt03,Rvnt04,Rvnt05,Rvnt06,Rvnt07,Rvnt08,Rvnt09,Rvnt10,Rvnt11,Rvnt12,Rvnt13,Rvnt14,Rvnt15,Rvnt16,Rvnt17,Rvnt18,Rvnt19,Rvnt20,Rvnt21,Rvnt22,Rvnt23,Rvnt24,Rvnt25,Rvnt26,Rvnt27,Rvnt28,Rvnt29,Rvnt30,Rvnt31,Rvnt32,Rvnt33,Rvnt34,Rvnt35,Rvnt36,Rvnt37,Rvnt38,Rvnt39,Rvnt40,Rvnt41,Rvnt42,Rvnt43,Rvnt44,Rvnt45	Rvnr01,Rvnr02,Rvnr03	0.004260651401825941,0.004362430103646534,0.010952884394808878,0.1744126530194046,0.2976850218926214,0.3309528299919393,0.331002472610422,0.3318731452021656,0.3849692125093958,0.4181375086931252,0.4182265933920461,0.4182769160463984,0.41832361184277933,0.46416142963487517,0.5041430051963808,0.5152794992759885,0.5331059595623471,0.6549668006488449,0.6851334185040481,0.8280687978688582,0.8818360605…	0.6669286315955546,0.6681130274018187,0.6688971087594967	48.6179
Dehalococcoides ethenogenes 195	NC_002936	19	0.036	1469720	46	3	1	0.596	0.29	46	45.8952	DET_RS00305,DET_RS00905,DET_RS01845,DET_RS02125,DET_RS02315,DET_RS03050,DET_RS03765,DET_RS03770,DET_RS03780,DET_RS03820,DET_RS03830,DET_RS03840,DET_RS03905,DET_RS03945,DET_RS03970,DET_RS04190,DET_RS04195,DET_RS04200,DET_RS04205,DET_RS04245,DET_RS04450,DET_RS04730,DET_RS04980,DET_RS04985,DET_RS05185,DET_RS05190,DET_RS05195,DET_RS05280,DET_RS05300,DET_RS05305,DET_RS05410,DET_RS06110,DET_RS06740,DET…	DET_RS00260,DET_RS00265,DET_RS05285	0.07650436817897287,0.2006844841194241,0.4183136924039953,0.4941424216857633,0.5373608578504749,0.7154219851400266,0.9046035979642381,0.904772337588112,0.9071700732112239,0.9155948071741556,0.9183062079851945,0.9191594317284925,0.9356115450562011,0.9486208257355142,0.9520595759736549,0.994197534224206,0.9939859292926544,0.9938369213183463,0.9937219334294968,0.9842316903900062,0.9380242495169148,0…	0.06476607789238767,0.0669909914813706,0.7377881501238331	44.3638
Ehrlichia chaffeensis	NC_007799	19	0.036	1176248	37	3	1	0.515	0.357	37	36.9654	ECH_RS00105,ECH_RS00120,ECH_RS00235,ECH_RS00310,ECH_RS00395,ECH_RS00420,ECH_RS00635,ECH_RS00685,ECH_RS00690,ECH_RS00780,ECH_RS00880,ECH_RS01320,ECH_RS01650,ECH_RS01655,ECH_RS01885,ECH_RS02040,ECH_RS02225,ECH_RS02290,ECH_RS02405,ECH_RS02520,ECH_RS02720,ECH_RS02770,ECH_RS02825,ECH_RS02865,ECH_RS03030,ECH_RS03065,ECH_RS03085,ECH_RS03100,ECH_RS03375,ECH_RS03520,ECH_RS03690,ECH_RS03715,ECH_RS03720,ECH…	ECH_RS00935,ECH_RS00940,ECH_RS03785	0.01756857397419592,0.014354965959559549,0.028108868197863037,0.05720732362562997,0.09304075331052636,0.1008792363515177,0.19783923118253974,0.21579717882623392,0.21649516088443935,0.2536327373138998,0.29252759622120506,0.48680635376213177,0.6285162652773905,0.6286658935870667,0.6917427277240854,0.767503961749563,0.8642522665288273,0.8869039522277615,0.9452538920363733,0.991074161231305,0.9388589…	0.31308873638892476,0.3156766260176425,0.4424483612299447	36.4666
Bradyrhizobium japonicum USDA110	NC_004463	20	0.035	9105828	50	3	1	0.511	0.187	50	49.301	Bjat01,Bjat02,Bjat03,Bjat04,Bjat05,Bjat06,Bjat07,Bjat08,Bjat09,Bjat10,Bjat11,Bjat12,Bjat13,Bjat14,Bjat15,Bjat16,Bjat17,Bjat18,Bjat19,Bjat50,Bjat20,Bjat21,Bjat22,Bjat23,Bjat24,Bjat25,Bjat26,Bjat27,Bjat28,Bjat29,Bjat30,Bjat31,Bjat32,Bjat33,Bjat34,Bjat35,Bjat36,Bjat37,Bjat38,Bjat39,Bjat40,Bjat41,Bjat42,Bjat43,Bjat44,Bjat45,Bjat46,Bjat47,Bjat48,Bjat49	Bjar01,Bjar02,Bjar03	0.12261037656322961,0.0762129484545502,0.05034314287509055,0.019606124780744815,0.01682131487658234,0.008871571042194076,0.018925132343813215,0.022981545445400462,0.053463671837421047,0.12025463252765152,0.14991969977908653,0.15238416539385546,0.17042678601001468,0.18656765754855023,0.18659170807970457,0.23592209297166605,0.253269005300781,0.36939540259271314,0.39899391905931014,0.468317982724909…	0.18634593141886713,0.18700265368509048,0.18735462607024864	40.8443
Desulfotomaculum reducens	NC_009253	20	0.035	3608104	70	24	8	0.338	0.387	8.75	8.75739	DRED_RS00045,DRED_RS00050,DRED_RS00100,DRED_RS00105,DRED_RS00115,DRED_RS00120,DRED_RS00125,DRED_RS00135,DRED_RS00250,DRED_RS00930,DRED_RS00935,DRED_RS00950,DRED_RS00960,DRED_RS01080,DRED_RS01085,DRED_RS01090,DRED_RS01095,DRED_RS01100,DRED_RS01960,DRED_RS01965,DRED_RS02040,DRED_RS02455,DRED_RS02620,DRED_RS02625,DRED_RS02630,DRED_RS02635,DRED_RS02650,DRED_RS02655,DRED_RS02660,DRED_RS02670,DRED_RS02…	DRED_RS00040,DRED_RS00055,DRED_RS00060,DRED_RS00925,DRED_RS00940,DRED_RS00945,DRED_RS00955,DRED_RS02165,DRED_RS02170,DRED_RS02175,DRED_RS06820,DRED_RS06825,DRED_RS06830,DRED_RS06860,DRED_RS06865,DRED_RS06870,DRED_RS10775,DRED_RS10780,DRED_RS13445,DRED_RS13450,DRED_RS13455,DRED_RS15695,DRED_RS15700,DRED_RS15705	0.0055899164769086475,0.0056417442512743535,0.012724134337591156,0.01278399957429165,0.013328052628194753,0.013402329866323144,0.013473281257968173,0.013787850904519382,0.02670044987616765,0.1023670603729826,0.1024188881473483,0.10470513045078524,0.104919647548962,0.1175099165655979,0.1175598042628483,0.11764184180943786,0.11768563212146878,0.11773247112610945,0.21662734777046339,0.21667446392897…	0.00507884473396554,0.006746756745370976,0.007877544549713645,0.10185598863003949,0.10352390064144493,0.10464692813732641,0.10486144523550318,0.24416840534530046,0.24573820488544676,0.24686899268978943,0.7382317693725015,0.7398010146049006,0.7409318024092432,0.7452587286840956,0.7469305208497315,0.7480613086540743,0.7694359696948868,0.7677641775292509,0.47813616237225975,0.4770053745679171,0.4754…	8.8703
Anaplasma marginale	NC_004842	21.6	0.032	1197687	37	3	1	0.487	0.313	37	36.9658	AM_RS00030,AM_RS00045,AM_RS00150,AM_RS00260,AM_RS00670,AM_RS00910,AM_RS00970,AM_RS01095,AM_RS01120,AM_RS01125,AM_RS01150,AM_RS01390,AM_RS01395,AM_RS01570,AM_RS01845,AM_RS01865,AM_RS01915,AM_RS02060,AM_RS02075,AM_RS02190,AM_RS02230,AM_RS02490,AM_RS02500,AM_RS02830,AM_RS03005,AM_RS03165,AM_RS03410,AM_RS03415,AM_RS04140,AM_RS04170,AM_RS04425,AM_RS04455,AM_RS04775,AM_RS04790,AM_RS04905,AM_RS05005,AM_…	AM_RS00360,AM_RS00365,AM_RS01050	0.09133772012220222,0.09452803612296035,0.1348557678258176,0.18549003203675082,0.3401456307031804,0.43832821095995866,0.4663672562196968,0.5107728479978492,0.5164120508947664,0.5167602219945612,0.5269732409218769,0.6505622921514552,0.6507743675935366,0.731631887129108,0.851112185404033,0.8569759878833118,0.8731079155071401,0.9460852459782898,0.9487253347493961,0.9798828909389515,0.989029688057063…	0.22093418397294118,0.22348660376208476,0.4975740740276884	36.4264
Mycobacterium bovis bovis AF2122/97	NC_002945	23	0.03	4349904	45	3	1	0.464	0.678	45	45.1767	BQ2027_ILET,BQ2027_ALAT,BQ2027_LEUT,BQ2027_GLYU,BQ2027_TYRT,BQ2027_THRT,BQ2027_METT,BQ2027_TRPT,BQ2027_THRV,BQ2027_LYST,BQ2027_GLUT,BQ2027_ASPT,BQ2027_PHEU,BQ2027_ARGT,BQ2027_ALAV,BQ2027_GLNT,BQ2027_LEUX,BQ2027_ARGV,BQ2027_LEUW,BQ2027_LEUV,BQ2027_PROT,BQ2027_LEUU,BQ2027_VALV,BQ2027_METV,BQ2027_ASNT,BQ2027_PROU,BQ2027_GLYV,BQ2027_ARGW,BQ2027_HIST,BQ2027_LYSU,BQ2027_VALT,BQ2027_GLYT,BQ2027_CYSU,BQ2…	BQ2027_RRS,BQ2027_RRL,BQ2027_RRF	0.004321014900558725,0.004424235569336702,0.011099325410399862,0.17735724742431097,0.30247403161081254,0.3362099485413931,0.3362602944800621,0.33714330247288216,0.39142748897446933,0.4244404014433422,0.4245307482647893,0.424581783873851,0.4246291412408182,0.47094901404720657,0.5114901386329446,0.5227825717533077,0.5408620512084864,0.6653762933618765,0.6959638649496632,0.8350993493189734,0.8896164…	0.6775016184265216,0.6787027943605192,0.6794979843233322	48.4468
Chlamydia pneumonia A	NC_000922	24	0.029	1230230	38	3	1	0.467	0.263	38	37.9711	CPnt01,CPnt02,CPnt03,CPnt04,CPnt05,CPnt06,CPnt07,CPnt08,CPnt09,CPnt10,CPnt11,CPnt12,CPnt13,CPnt14,CPnt15,CPnt16,CPnt17,CPnt18,CPnt19,CPnt20,CPnt21,CPnt22,CPnt23,CPnt24,CPnt25,CPnt26,CPnt27,CPnt28,CPnt29,CPnt30,CPnt31,CPnt32,CPnt33,CPnt34,CPnt35,CPnt36,CPnt37,CPnt38	CPnr01,CPnr02,CPnr03	0.14222462466368077,0.1458117587768141,0.14799265178056137,0.2671890622078798,0.32394511595392733,0.3240889914893963,0.43736049356624374,0.43748648626679565,0.476913260122091,0.4770481942401014,0.4813888459881486,0.4815132129764353,0.6663526332474415,0.7513651918746901,0.9807718881835104,0.973513082919454,0.9070734740658251,0.8989067085016623,0.894162880111849,0.8483519341911675,0.836106256553652…	0.3721125318029962,0.36803687115417444,0.3654284158246832	37.4807
Chlamydophila caviae GPIC	NC_003361	24	0.029	1173390	38	3	1	0.458	0.257	38	37.9641	CCA_RS00025,CCA_RS00115,CCA_RS00215,CCA_RS00230,CCA_RS00235,CCA_RS00260,CCA_RS00440,CCA_RS00620,CCA_RS00660,CCA_RS00785,CCA_RS00810,CCA_RS00835,CCA_RS01025,CCA_RS01060,CCA_RS01530,CCA_RS01900,CCA_RS02150,CCA_RS02610,CCA_RS02615,CCA_RS02640,CCA_RS02645,CCA_RS02980,CCA_RS02985,CCA_RS03080,CCA_RS03085,CCA_RS03245,CCA_RS03505,CCA_RS03515,CCA_RS03535,CCA_RS03705,CCA_RS03860,CCA_RS03900,CCA_RS04110,CCA…	CCA_RS04440,CCA_RS04445,CCA_RS04450	0.009348128073360093,0.054439700355380566,0.0895022115409199,0.09318385191624268,0.09335429822991503,0.09886994094035231,0.1680788143754421,0.20905666487698038,0.2222551751761989,0.2719453890010994,0.2767042500788314,0.28695403915151824,0.35839490706414745,0.36602152736941684,0.5970350863736694,0.7303709764017079,0.8221946667348452,0.993693486394123,0.9935630949641636,0.9870537502450166,0.9869105…	0.2599655698446382,0.2571574668268862,0.25294318172133734	37.3559
Chlamydophila abortus S26/3	NC_004552	24	0.029	1144377	38	3	1	0.465	0.263	38	37.9648	CAB_RS00025,CAB_RS00115,CAB_RS00215,CAB_RS00230,CAB_RS00235,CAB_RS00260,CAB_RS00440,CAB_RS00620,CAB_RS00660,CAB_RS00785,CAB_RS00810,CAB_RS00835,CAB_RS01025,CAB_RS01060,CAB_RS01545,CAB_RS01905,CAB_RS02160,CAB_RS02615,CAB_RS02620,CAB_RS02640,CAB_RS02645,CAB_RS02910,CAB_RS02915,CAB_RS03005,CAB_RS03010,CAB_RS03165,CAB_RS03430,CAB_RS03440,CAB_RS03460,CAB_RS03640,CAB_RS03795,CAB_RS03835,CAB_RS04050,CAB…	CAB_RS04380,CAB_RS04385,CAB_RS04390	0.009588623329549616,0.05593523812519825,0.0916996758935211,0.09549562775204325,0.09567039533300652,0.10132412657716819,0.1725218175478885,0.21469061332061026,0.2282289839799297,0.2802572928326941,0.2851368036931885,0.2956744149873687,0.36881814297211496,0.37663986605812594,0.6046923347812827,0.7370630482786704,0.8315922113079868,0.978990315254501,0.9788566180550641,0.9740138083865719,0.973867003…	0.2662278252708679,0.2633502770503077,0.2590326439626102	37.3688
Syntrophus aciditrophicus	NC_007759	24	0.029	3179300	49	3	1	0.574	0.465	49	48.9325	SYN_RS00375,SYN_RS00380,SYN_RS00445,SYN_RS00930,SYN_RS01365,SYN_RS01390,SYN_RS01395,SYN_RS01400,SYN_RS01405,SYN_RS01410,SYN_RS02705,SYN_RS02825,SYN_RS02830,SYN_RS03110,SYN_RS03330,SYN_RS03500,SYN_RS03505,SYN_RS03560,SYN_RS03775,SYN_RS04030,SYN_RS04250,SYN_RS04465,SYN_RS04715,SYN_RS05140,SYN_RS05215,SYN_RS05530,SYN_RS05800,SYN_RS06515,SYN_RS06520,SYN_RS06745,SYN_RS06845,SYN_RS06850,SYN_RS07295,SYN…	SYN_RS03495,SYN_RS03510,SYN_RS03515	0.048945994401283305,0.049134715188878055,0.05615953197244677,0.12607020413298525,0.18375019658415376,0.18690026106375618,0.18696222438901644,0.18705627024816784,0.18719340735382003,0.18736482873588525,0.3532425376655239,0.3693058220362973,0.36941779637027017,0.40962884911773034,0.440610826282515,0.46438178215330417,0.46445255244865224,0.47209385713836377,0.5095401503475608,0.5507143081810462,0.5…	0.46378951341490265,0.465503727235555,0.46652753750825654	47.88
Chlamydia trachomatis	NC_010287	24	0.029	1038842	37	6	2	0.477	0.285	18.5	18.5315	CTL_t01,CTL_t03,CTL_t31,CTL_t20,CTL_t10,CTL_t11,CTL_t12,CTL_t13,CTL_t08,CTL_t09,CTL_t36,CTL_t27,CTL_t15,CTL_t06,CTL_t26,CTL_t32,CTL_t35,CTL_t14,CTL_t02,CTL_t22,CTL_t23,CTL_t07,CTL_t37,CTL_t34,CTL_t33,CTL_t21,CTL_t28,CTL_t29,CTL_t24,CTL_t16,CTL_t04,CTL_t18,CTL_t30,CTL_t19,CTL_t17,CTL_t05,CTL_t25	CTL_r01,CTL_r03,CTL_r05,CTL_r02,CTL_r04,CTL_r06	0.623905271446476,0.6763598314276859,0.716269654095618,0.7198621157019065,0.7200353855542999,0.7262673245787136,0.795526172411204,0.8707175874675841,0.9369634650890126,0.9684860642908161,0.8868316837401645,0.8775607840268299,0.8125412719162298,0.6835187641624039,0.632778613109597,0.4598437490975529,0.4596743296863238,0.3834288563612176,0.38327772654551895,0.32193153530565766,0.3217553776223911,0.…	0.8733050839299913,0.8781643406793334,0.8812687588680473,0.9157446464428662,0.9206039031922082,0.9237083213809222	19.0933
Trichodesmium erythraeum	NC_008312	25	0.028	7750108	38	5	1.66667	0.55	0.703	22.8	22.9042	TERY_RS00805,TERY_RS00830,TERY_RS01080,TERY_RS01225,TERY_RS01725,TERY_RS02605,TERY_RS03590,TERY_RS05725,TERY_RS06650,TERY_RS07610,TERY_RS08265,TERY_RS08980,TERY_RS09530,TERY_RS09535,TERY_RS09965,TERY_RS09970,TERY_RS10155,TERY_RS11735,TERY_RS12970,TERY_RS12995,TERY_RS14210,TERY_RS14215,TERY_RS15110,TERY_RS15215,TERY_RS16095,TERY_RS16530,TERY_RS17430,TERY_RS17620,TERY_RS17805,TERY_RS17950,TERY_RS17…	TERY_RS09525,TERY_RS09540,TERY_RS14205,TERY_RS14220,TERY_RS21010	0.06973993136611774,0.07189783677853263,0.09430668579070124,0.1057849774480562,0.1470367896808664,0.2238155906988651,0.3123978401333246,0.4898076259066325,0.5596954261798675,0.6452937171972313,0.6936779461653954,0.7621687336486149,0.8093834305276778,0.8094056237667914,0.8456167320507018,0.8458525997315134,0.8623367571135783,0.976370780897505,0.9171794767247115,0.9156358853321785,0.813122733257394…	0.8091488531514658,0.8098324565283478,0.813549566018951,0.812865962642069,0.2684683877953701	24.9341
Sodalis glossinidius	NC_007712	26	0.027	4171146	72	22	7.33333	0.456	0.203	9.81818	9.77988	SGP1_RS00215,SGP1_RS00795,SGP1_RS01020,SGP1_RS01025,SGP1_RS01070,SGP1_RS01075,SGP1_RS01080,SGP1_RS01085,SGP1_RS01205,SGP1_RS01210,SGP1_RS01225,SGP1_RS02380,SGP1_RS02795,SGP1_RS02885,SGP1_RS03175,SGP1_RS03235,SGP1_RS03530,SGP1_RS03535,SGP1_RS03630,SGP1_RS04775,SGP1_RS04780,SGP1_RS05030,SGP1_RS05045,SGP1_RS05085,SGP1_RS05165,SGP1_RS05995,SGP1_RS07140,SGP1_RS07145,SGP1_RS07150,SGP1_RS07155,SGP1_RS07…	SGP1_RS01015,SGP1_RS01030,SGP1_RS01035,SGP1_RS01200,SGP1_RS01215,SGP1_RS01220,SGP1_RS01230,SGP1_RS05025,SGP1_RS05035,SGP1_RS05040,SGP1_RS17645,SGP1_RS17650,SGP1_RS17660,SGP1_RS19870,SGP1_RS19875,SGP1_RS19890,SGP1_RS20610,SGP1_RS20615,SGP1_RS20630,SGP1_RS21790,SGP1_RS21795,SGP1_RS21805	0.04038290675991682,0.09706325312036548,0.11771129564872579,0.11784291415356835,0.12245795280241929,0.12250134615283186,0.12262649161645264,0.12266461063698082,0.13543016715310371,0.13556178565794627,0.13732916565375558,0.2437330172571279,0.2827299739687846,0.2915862930714964,0.3112964638495032,0.315992055900225,0.3428719589292727,0.3429395662487,0.35217156148454165,0.47081617378053897,0.47086076…	0.11728839028890381,0.11870167095565583,0.11954220734541539,0.13500726179328176,0.13642054246003377,0.13726107884979333,0.1373924576123684,0.4946978600125721,0.49602531294756885,0.4968658493373284,0.3939886064884806,0.39314807009872105,0.3918203774214568,0.18265483874215863,0.18181430235239907,0.18040102168564706,0.11073935076835,0.10989881437859043,0.10848553371183843,0.005887111120061489,0.0050…	9.1289
Desulfotalea psychrophila LSv54	NC_006138	27	0.026	3523383	65	22	7.33333	0.46	0.339	8.86364	8.85015	DP_RS00480,DP_RS00485,DP_RS00950,DP_RS01670,DP_RS02115,DP_RS03060,DP_RS03160,DP_RS03270,DP_RS03275,DP_RS03450,DP_RS03455,DP_RS03470,DP_RS03475,DP_RS03565,DP_RS03570,DP_RS03670,DP_RS03675,DP_RS04695,DP_RS05210,DP_RS05415,DP_RS05490,DP_RS05565,DP_RS05570,DP_RS05575,DP_RS05580,DP_RS05595,DP_RS05895,DP_RS06285,DP_RS06610,DP_RS06615,DP_RS06730,DP_RS07235,DP_RS07275,DP_RS07330,DP_RS08135,DP_RS08155,DP_…	DP_RS03665,DP_RS03680,DP_RS03685,DP_RS03705,DP_RS03710,DP_RS03715,DP_RS03725,DP_RS03730,DP_RS03735,DP_RS04925,DP_RS04930,DP_RS04935,DP_RS06535,DP_RS06600,DP_RS06605,DP_RS06620,DP_RS08705,DP_RS08710,DP_RS08715,DP_RS09765,DP_RS09770,DP_RS09775	0.34080512961548604,0.34062121546252566,0.28645509159804655,0.1962159663028402,0.1442150910077048,0.021367248465466285,0.00840016540921041,0.006649858956576676,0.006714569491877551,0.030423033771803974,0.030470715218867777,0.03237002619357589,0.032422816367110814,0.04331291829471846,0.043367979013351654,0.05586193723475421,0.05590763195485702,0.19146456686655977,0.2624877851769166,0.2884807016438…	0.055305369867539235,0.05690865852505958,0.05780779438397699,0.06004598421460284,0.06150935053044191,0.062408486389359315,0.06434299081309071,0.06580692476520435,0.06670662826039633,0.22143264016429665,0.22289657411641028,0.223795993793465,0.4183595709010346,0.42523024036841867,0.4261302276817479,0.4277244341588751,0.6905641538260245,0.6920419948668651,0.6929411307257826,0.8207376263097143,0.8222…	8.599
Tropheryma whipplei Twist	NC_004572	28	0.025	927303	50	3	1	0.503	0.464	50	49.9939	TWT_RS00040,TWT_RS00045,TWT_RS00325,TWT_RS00330,TWT_RS00340,TWT_RS00525,TWT_RS00650,TWT_RS00860,TWT_RS00865,TWT_RS00870,TWT_RS01255,TWT_RS01310,TWT_RS01555,TWT_RS01710,TWT_RS01720,TWT_RS01730,TWT_RS01850,TWT_RS01935,TWT_RS02010,TWT_RS02050,TWT_RS02245,TWT_RS02250,TWT_RS02255,TWT_RS02260,TWT_RS02345,TWT_RS02360,TWT_RS02670,TWT_RS02760,TWT_RS02765,TWT_RS02815,TWT_RS02905,TWT_RS03380,TWT_RS03385,TWT…	TWT_RS00980,TWT_RS00985,TWT_RS00990	0.01698689640818589,0.017177772529583104,0.13069622334878675,0.13089572663951266,0.13228793608992961,0.22646858685888,0.2797888068948337,0.3963364725445728,0.39650901593114657,0.396690186487049,0.603308735116785,0.6311680216714494,0.7316529764273382,0.798085415446731,0.8003705369226671,0.803944341817076,0.8548414056678346,0.8902505437812668,0.922122542469937,0.938357796750361,0.9657814112539267,0…	0.4589675650785126,0.46458385231148824,0.4681716763560562	49.8851
Ehrlichia canis	NC_007354	28	0.025	1315030	36	3	1	0.508	0.37	36	35.9774	ECAJ_RS00005,ECAJ_RS00020,ECAJ_RS00130,ECAJ_RS00210,ECAJ_RS00295,ECAJ_RS00320,ECAJ_RS00530,ECAJ_RS00575,ECAJ_RS00580,ECAJ_RS00670,ECAJ_RS00855,ECAJ_RS00905,ECAJ_RS01030,ECAJ_RS01060,ECAJ_RS01065,ECAJ_RS01090,ECAJ_RS01265,ECAJ_RS01415,ECAJ_RS01700,ECAJ_RS01720,ECAJ_RS01760,ECAJ_RS01915,ECAJ_RS01955,ECAJ_RS02010,ECAJ_RS02060,ECAJ_RS02260,ECAJ_RS02380,ECAJ_RS02525,ECAJ_RS02595,ECAJ_RS02780,ECAJ_RS02…	ECAJ_RS00995,ECAJ_RS04025,ECAJ_RS04030	0.016758553036812847,0.013877249948670373,0.02408234032683665,0.055288472506330656,0.08855843592921835,0.09788293803183197,0.22000410637019688,0.23681360881500801,0.23758545432423595,0.27255880093990253,0.3558724896009977,0.37721877067443327,0.4277446141913112,0.4392044287963012,0.439597575720706,0.45054561492893697,0.5316334988555395,0.6096575743519159,0.7270883553987362,0.7343277339680464,0.748…	0.4186832239568679,0.34610160984920496,0.34378683376044655	35.5584
Candidatus Pelagibacter ubique	NC_007205	30	0.023	1308759	32	3	1	0.602	0.298	32	31.9592	SAR11_RS00190,SAR11_RS00195,SAR11_RS00535,SAR11_RS01620,SAR11_RS02115,SAR11_RS02150,SAR11_RS02240,SAR11_RS02370,SAR11_RS02405,SAR11_RS02415,SAR11_RS02645,SAR11_RS02650,SAR11_RS02935,SAR11_RS03090,SAR11_RS04400,SAR11_RS04425,SAR11_RS04430,SAR11_RS04755,SAR11_RS04790,SAR11_RS04795,SAR11_RS04945,SAR11_RS04970,SAR11_RS05035,SAR11_RS05060,SAR11_RS05320,SAR11_RS05645,SAR11_RS05655,SAR11_RS05660,SAR11_R…	SAR11_RS02640,SAR11_RS02655,SAR11_RS02905	0.44888554730091634,0.4486685478380664,0.3350746776144424,0.02421454217315793,0.11171728331954164,0.12228148956377759,0.16016241340078655,0.19399751978782953,0.20040358843759623,0.20133806147655908,0.2712730151234872,0.2714036732507666,0.35608771362794833,0.3957711083553198,0.7758701181806582,0.7850796059473134,0.7852163767355181,0.9179375270771777,0.9275855982652268,0.9277796752496067,0.97177860…	0.26994121912437663,0.27379448775519405,0.3501569043651276	31.1651
Wigglesworthia glossinidia brevipalpis	NC_004344	36	0.019	697724	34	6	2	0.52	0.221	17	16.9905	WGL_RS00650,WGL_RS00685,WGL_RS00700,WGL_RS00705,WGL_RS00720,WGL_RS00730,WGL_RS00770,WGL_RS01250,WGL_RS01255,WGL_RS01290,WGL_RS01295,WGL_RS01340,WGL_RS01665,WGL_RS01670,WGL_RS01675,WGL_RS01750,WGL_RS01755,WGL_RS01760,WGL_RS01865,WGL_RS02200,WGL_RS02275,WGL_RS02415,WGL_RS02580,WGL_RS02830,WGL_RS02835,WGL_RS02840,WGL_RS02845,WGL_RS02925,WGL_RS03220,WGL_RS03225,WGL_RS03230,WGL_RS03285,WGL_RS03290,WGL…	WGL_RS00680,WGL_RS00690,WGL_RS00695,WGL_RS03330,WGL_RS03335,WGL_RS03345	0.37242949934358,0.39728746610407556,0.40680555635179527,0.4070406063142446,0.41270473711668226,0.4173555732639267,0.4450284066479009,0.7731610206901296,0.7735465599578056,0.7907682694016546,0.7910147852159306,0.8177990150833281,0.9776358560118328,0.9772159191886763,0.9769751363003136,0.934882561012664,0.9346331787354312,0.9343035354954108,0.8725269590841077,0.6804997391518709,0.6426194311790909,…	0.39473344760965656,0.4019139373161881,0.40642718324151095,0.04727370708188338,0.04276046115656047,0.035579971450028954	16.781
Buchnera aphidicola Baizongia pistaciae	NC_004545	36	0.019	615980	31	3	1	0.383	0.522	31	31.0071	BBP_RS00095,BBP_RS00215,BBP_RS00220,BBP_RS00225,BBP_RS00230,BBP_RS00320,BBP_RS00325,BBP_RS00335,BBP_RS00535,BBP_RS01135,BBP_RS01140,BBP_RS01160,BBP_RS01535,BBP_RS01540,BBP_RS01710,BBP_RS01830,BBP_RS01835,BBP_RS01860,BBP_RS01865,BBP_RS01870,BBP_RS02035,BBP_RS02155,BBP_RS02190,BBP_RS02420,BBP_RS02535,BBP_RS02540,BBP_RS02615,BBP_RS02690,BBP_RS02695,BBP_RS02700,BBP_RS02730	BBP_RS01130,BBP_RS02180,BBP_RS02185	0.06350043832591967,0.16454430338647358,0.16482515666093056,0.16520341569531477,0.16553621870839963,0.23779830513977726,0.23806779440890938,0.24358420727945712,0.3789944478716841,0.8720364297542128,0.8724292996525861,0.879648689892529,0.8369622390337349,0.835678106432027,0.6974187473619273,0.623379005811877,0.6230364622227994,0.606725867722978,0.6063118932432872,0.6059287639209066,0.4541722133835…	0.8691873112763402,0.3507743757914218,0.34553232247800253	31.1669
Candidatus Blochmannia floridanus	NC_005061	36	0.019	705557	37	3	1	0.472	0.394	37	36.9945	BFL_RS00185,BFL_RS00260,BFL_RS00325,BFL_RS00360,BFL_RS00490,BFL_RS00495,BFL_RS00830,BFL_RS00835,BFL_RS00905,BFL_RS00910,BFL_RS00915,BFL_RS00920,BFL_RS01110,BFL_RS01515,BFL_RS01580,BFL_RS01585,BFL_RS01590,BFL_RS01805,BFL_RS02045,BFL_RS02050,BFL_RS02060,BFL_RS02065,BFL_RS02260,BFL_RS02265,BFL_RS02270,BFL_RS02485,BFL_RS02505,BFL_RS02510,BFL_RS02750,BFL_RS02895,BFL_RS02900,BFL_RS02905,BFL_RS02910,BFL…	BFL_RS01085,BFL_RS02745,BFL_RS02755	0.1353597228856067,0.171045004159834,0.2101488611125678,0.23652235042668415,0.31615872282466195,0.31657683220491045,0.5825312483612238,0.5829266806225436,0.6257779314782506,0.6260358837060649,0.6264015522487907,0.6267076933543285,0.6879911899392962,0.9625728325280594,0.9946127669344929,0.9942513503515662,0.9938700912895769,0.8575579294089634,0.7069946156015744,0.7067224901744296,0.702786592720361…	0.6789883737245892,0.2554123904943187,0.24783965009205494	36.8742
Acaryochloris marina	NC_009925	45	0.015	6503724	67	6	2	0.619	0.651	33.5	33.5148	AM1_RS00140,AM1_RS00495,AM1_RS01270,AM1_RS01275,AM1_RS01280,AM1_RS01285,AM1_RS01290,AM1_RS01295,AM1_RS01300,AM1_RS01305,AM1_RS01310,AM1_RS01315,AM1_RS01320,AM1_RS01325,AM1_RS01330,AM1_RS01335,AM1_RS01340,AM1_RS01345,AM1_RS01355,AM1_RS01375,AM1_RS01385,AM1_RS01390,AM1_RS01395,AM1_RS01880,AM1_RS02690,AM1_RS02875,AM1_RS03035,AM1_RS04485,AM1_RS04730,AM1_RS05740,AM1_RS06095,AM1_RS06325,AM1_RS06330,AM1…	AM1_RS06315,AM1_RS06320,AM1_RS06335,AM1_RS25240,AM1_RS25255,AM1_RS25260	0.9521395741885725,0.9245444609888119,0.8716604517657883,0.8716110954277888,0.8715866478958825,0.8715537436705494,0.871527297283833,0.8714847063005748,0.8714588749461079,0.8714279695755847,0.8714032145275538,0.8713786132375851,0.8713530893992426,0.8713134198191682,0.871265754819854,0.8712316205300225,0.8712070192400538,0.8711821104339607,0.8709976007591959,0.8699949444349114,0.8697243302452564,0.…	0.5288949838584787,0.5284160274944016,0.5275778922967825,0.7723004543243225,0.7731385895219416,0.7736175458860185	34.0234
Gloeobacter violaceus	NC_005125	72	0.01	4659019	45	3	1	0.489	0.802	45	45.0879	gvit001,gvit002,gvit003,gvit004,gvit005,gvit006,gvit007,gvit008,gvit009,gvit010,gvit011,gvit012,gvit013,gvit014,gvit015,gvit016,gvit017,gvit018,gvit019,gvit020,gvit021,gvit022,gvit023,gvit024,gvit025,gvit026,gvit027,gvit028,gvit029,gvit030,gvit031,gvit032,gvit033,gvit034,gvit035,gvit036,gvit037,gvit038,gvit039,gvit040,gvit041,gvit042,gvit043,gvit044,gvit045	gvir001,gvir002,gvir003	0.599004425609769,0.5990793340829904,0.6051054953843288,0.7666695499632004,0.7936080535408849,0.809521274757626,0.8293984205687935,0.8668271153219165,0.9046209083929471,0.9922354899175126,0.9121795811521696,0.9108651413527182,0.8695723284236445,0.8695345522308452,0.8136639923554723,0.8017451742523479,0.8017078273344668,0.7415640502861225,0.7034813551951602,0.6820154629118276,0.5374217190357026,0.…	0.8030795753354945,0.8024249310852778,0.8013126797722868	48.4109
Syntrophobacter fumaroxidans	NC_008554	97.86	0.007	4990251	50	6	2	0.578	0.532	25	24.9943	SFUM_RS00015,SFUM_RS00415,SFUM_RS00510,SFUM_RS00515,SFUM_RS00545,SFUM_RS01120,SFUM_RS01665,SFUM_RS02165,SFUM_RS02730,SFUM_RS03470,SFUM_RS03525,SFUM_RS03615,SFUM_RS03620,SFUM_RS04195,SFUM_RS04420,SFUM_RS04565,SFUM_RS05105,SFUM_RS05110,SFUM_RS05365,SFUM_RS05545,SFUM_RS05755,SFUM_RS05785,SFUM_RS05790,SFUM_RS06315,SFUM_RS06390,SFUM_RS06550,SFUM_RS07470,SFUM_RS07980,SFUM_RS07985,SFUM_RS08355,SFUM_RS08…	SFUM_RS03610,SFUM_RS03625,SFUM_RS03630,SFUM_RS13345,SFUM_RS13350,SFUM_RS13365	0.5970595467041637,0.634886100919573,0.6432063236899306,0.6432421936291381,0.6459047851500856,0.6976707183666714,0.7529665341482823,0.8019197831932703,0.8539756817843431,0.9241513102246761,0.9294630670882086,0.93616473399835,0.9362090203478742,0.99659556202684,0.9816297817484532,0.9687947560152785,0.9205344580863768,0.9205007924451095,0.893044257693651,0.8776514447870458,0.8527098135945467,0.8500…	0.9358140502351485,0.9368901484113725,0.937546227634642,0.1280598911758146,0.12740381195254508,0.12632771377632107	24.7253
Mycobacterium leprae	NC_002677	240	0.003	3268203	45	3	1	0.517	0.821	45	45.018	MLt01,MLt02,MLt03,MLt04,MLt05,MLt06,MLt07,MLt08,MLt09,MLt10,MLt11,MLt12,MLt13,MLt14,MLt15,MLt16,MLt17,MLt18,MLt19,MLt20,MLt21,MLt22,MLt23,MLt24,MLt25,MLt26,MLt27,MLt28,MLt29,MLt30,MLt31,MLt32,MLt33,MLt34,MLt35,MLt36,MLt37,MLt38,MLt39,MLt40,MLt41,MLt42,MLt43,MLt44,MLt45	MLr01,MLr02,MLr03	0.006526216394758832,0.006654421405279905,0.01674528785390626,0.09717205448988328,0.10006324576533343,0.10012566538859428,0.1528506644171124,0.1654554505947152,0.19864127167131296,0.20978439833755735,0.3201422922627511,0.3210559441993046,0.4765643382617298,0.6054167993848607,0.8045828242615284,0.8399413989889857,0.9056457019346718,0.9363974636826415,0.9390028709966914,0.9796487549885977,0.9797029…	0.8202369926225513,0.8218403202004282,0.8228840130187751	46.3887
