# Supplementary material for: An optimal growth law for RNA composition and its partial implementation through ribosomal and tRNA gene locations in bacterial genomes
Source: PLoS Genet. 2021 Nov 29;17(11):e1009939. doi: 10.1371/journal.pgen.1009939 (PMC8659690; doi:10.1371/journal.pgen.1009939)
Supplement: S5 Table — (XLSX) [file pgen.1009939.s006.xlsx]

## Sheet: Sheet1
Species	minimal doubling time (h)	maximal grwoth rate µmax (h-1)	replication rate k (s-1)	References	Notes
Vibrio cholerae	0.2	3.46574	800	[1]
Escherichia coli	0.35	1.98042	1000	[2]
Staphylococcus aureus	0.4	1.73287	480	[3]
Bacillus subtilis	0.43	1.61197	700	[4]	Calculated from C period and genome size. C period = 50 min; genome size = 4.2 Mb
Mycobacterium tuberculosis	19	0.0364814	61	[5]	Calculated from C period and genome size. C period = 10 h; genome size = 4.4 Mb
References
1. Rasmussen T, Jensen RB, Skovgaard O. The two chromosomes of Vibrio cholerae are initiated at different time points in the cell cycle. EMBO J. 2007;26: 3124–3131. doi:10.1038/sj.emboj.7601747
2. Bremer H, Dennis PP. Modulation of Chemical Composition and Other Parameters of the Cell at Different Exponential Growth Rates. EcoSal Plus. 2008;3: 765–77. doi:10.1128/ecosal.5.2.3
3. Klemperer N, Zhang D, Skangalis M, O’Donnell M. Cross-utilization of the beta sliding clamp by replicative polymerases of evolutionary divergent organisms. J Biol Chem. 2000;275: 26136–26143. doi:10.1074/jbc.M002566200
4. Sharpe ME, Hauser PM, Sharpe RG, Errington J. Bacillus subtilis cell cycle as studied by fluorescence microscopy: constancy of cell length at initiation of DNA replication and evidence for active nucleoid partitioning. J Bacteriol. 1998;180: 547–555. doi:10.1128/JB.180.3.547-555.1998
5. Nair N, Dziedzic R, Greendyke R, Muniruzzaman S, Rajagopalan M, Madiraju MV. Synchronous replication initiation in novel Mycobacterium tuberculosis dnaA cold-sensitive mutants. Mol Microbiol. 2009;71: 291–304. doi:10.1111/j.1365-2958.2008.06523.x
